# Supplementary material for: Gut Mycobiome in Atopic Dermatitis and in Overweight Young Children: A Prospective Cohort Study in Finland
Source: J Fungi (Basel). 2024 May 4;10(5):333. doi: 10.3390/jof10050333 (PMC11122208; doi:10.3390/jof10050333)
Supplement: Supplementary file 1 [file jof-10-00333-s001.zip]

Archive with 1 entries (1 files):
- jof-2899479-supplementary.xlsx
