# Supplementary material for: Gut Mycobiome in Atopic Dermatitis and in Overweight Young Children: A Prospective Cohort Study in Finland
Source: J Fungi (Basel). 2024 May 4;10(5):333. doi: 10.3390/jof10050333 (PMC11122208; doi:10.3390/jof10050333)
Supplement: Supplementary file 1 [file jof-10-00333-s001.zip › jof-2899479-supplementary.xlsx]

## Sheet: Supplementary Table S1
Supplementary Table S1. Clinical characteristics of individuals according to each study group. Clinical characteristics of individuals with fecal samples available immediatly after birth. Maternal medical conditions were self-reported, and the self-reported usage of any antibiotics during pregnancy was recorded.
	Meconium				6 months				18 months
	Individuals with AD (n = 29)	Individuals without AD (n = 66)	Individuals with overweight (n = 19)	Normal weight individuals (n = 67)	Individuals with AD (n = 16)	Individuals without AD (n = 33)	Individuals with overweight (n = 8)	Normal weight individuals (n = 33)	Individuals with AD (n = 10)	Individuals without AD (n = 35)	Individuals with overweight (n = 13)	Normal weight individuals (n = 30)
	Mean (SD)	Mean (SD)	Mean (SD)	Mean (SD)	Mean (SD)	Mean (SD)	Mean (SD)	Mean (SD)	Mean (SD)	Mean (SD)	Mean (SD)	Mean (SD)
Gestational age (weeks)	39.6 (1.1)	39.3 (1.3)	39.2 (1.1)	39.4 (1.3)	39.8 (1.0)	39.2 (1.6)	39.2 (1.5)	39.6 (1.4)	39.6 (1.2)	39.3 (1.6)	39.2 (1.0)	39.5 (1.7)
Birth weight (in grams)	3632.0 (541.2)	3432.6 (493.6)	3644.4 (604.9)	3451.1 (496.1)	3633.2 (537.4)	3534.2 (555.7)	3932.9 (683.6)	3504.1 (520.6)	3449.7 (380.8)	3511.1 (569.9)	3734.9 (471.3)	3387.9 (538.3)
	No. (%)	No. (%)	No. (%)	No. (%)	No. (%)	No. (%)	No. (%)	No. (%)	No. (%)	No. (%)	No. (%)	No. (%)
Gender
Male	19 (65.5)	31 (47.0)	9 (47.4)	38 (56.7)	10 (62.5)	19 (57.6)	5 (62.5)	20 (60.6)	7 (70.0)	20 (57.1)	7 (53.8)	18 (60.0)
Female	10 (34.5)	35 (53.0)	10 (52.6)	29 (43.3)	6 (37.5)	14 (42.4)	3 (37.5)	13 (39.4)	3 (30.0)	15 (42.9)	6 (46.2)	12 (40.0)
Breastfeeding
Any breastfeeding	29 (100.0)	63 (95.5)	18 (94.7)	66 (98.5)	15 (93.8)	33 (100.0)	8 (100.0)	32 (97.0)	9 (90.0)	35 (100.0)	13 (100.0)	29 (96.7)
Duration of exclusive BF (mean, SD)	3.4 (1.9)	3.6 (2.0)	3.2 (2.3)	3.6 (2.0)	2.7 (2.0)	3.4 (2.0)	2.3 (2.4)	3.4 (1.8)	4.7 (1.0)	4.0 (1.9)	3.6 (2.4)	4.4 (1.5)
Duration of any BF (mean, SD)	10.4 (5.0)	11.0 (5.0)	8.0 (4.9)	11.8 (4.6)	9.0 (6.3)	11.3 (5.0)	7.4 (5.4)	11.3 (5.3)	12.3 (2.5)	11.1 (4.9)	9.1 (5.0)	12.3 (4.2)
Mothers' educational level
Elementary school	2 (6.9)	1 (1.5)	2 (10.5)	0 (0.0)	1 (6.2)	0 (0.0)	1 (12.5)	0 (0.0)	1 (10.0)	0 (0.0)	1 (7.7)	0 (0.0)
Senior high school	2 (6.9)	3 (4.5)	0 (0.0)	4 (6.0)	2 (12.5)	2 (6.1)	0 (0.0)	4 (12.1)	1 (10.0)	2 (5.7)	0 (0.0)	3 (10.0)
Vocational school	7 (24.1)	27 (40.9)	8 (42.1)	26 (38.8)	3 (18.8)	12 (36.4)	2 (25.0)	11 (33.3)	1 (10.0)	12 (34.3)	4 (30.8)	9 (30.0)
Polytechnic	5 (17.2)	15 (22.7)	4 (21.1)	14 (20.9)	5 (31.2)	7 (21.2)	2 (25.0)	7 (21.2)	4 (40.0)	14 (40.0)	6 (46.2)	11 (36.7)
University	13 (44.8)	20 (30.3)	5 (26.3)	23 (34.3)	5 (31.2)	12 (36.4)	3 (37.5)	11 (33.3)	3 (30.0)	7 (20.0)	2 (15.4)	7 (23.3)
Medical conditions of the mother
Asthma	5 (17.2)	7 (10.6)	2 (10.5)	9 (13.4)	5 (31.2)	2 (6.1)	2 (25.0)	3 (9.1)	1 (10.0)	1 (2.9)	0 (0.0)	2 (6.7)
Allergy of any kind	9 (31.0)	18 (27.3)	5 (26.3)	21 (31.3)	7 (43.8)	7 (21.2)	2 (25.0)	9 (27.3)	6 (60.0)	8 (22.9)	5 (38.5)	8 (26.7)
Gestational diabetes	2 (6.9)	11 (16.7)	3 (15.8)	8 (11.9)	1 (6.2)	6 (18.2)	2 (25.0)	3 (9.1)	3 (30.0)	7 (20.0)	4 (30.8)	4 (13.3)
Antibiotics during pregnancy
Yes	6 (20.7)	22 (33.3)	6 (31.6)	20 (29.9)	2 (12.5)	8 (24.2)	0 (0.0)	11 (33.3)	2 (20.0)	7 (20.0)	2 (15.4)	7 (23.3)
No	23 (79.3)	44 (66.7)	13 (68.4)	47 (70.1)	14 (87.5)	25 (75.8)	8 (100.0)	22 (66.7)	8 (80.0)	28 (80.0)	11 (84.6)	23 (76.7)
Antibiotics during labor
Yes	16 (55.2)	40 (60.6)	12 (63.2)	38 (56.7)	6 (37.5)	20 (60.6)	5 (62.5)	17 (51.5)	4 (40.0)	20 (57.1)	8 (61.5)	15 (50.0)
No	13 (44.8)	26 (39.4)	7 (36.8)	29 (43.3)	10 (62.5)	13 (39.4)	3 (37.5)	16 (48.5)	6 (60.0)	15 (42.9)	5 (38.5)	15 (50.0)
Mode of delivery
Vaginal delivery	18 (62.1)	38 (57.6)	10 (52.6)	40 (59.7)	12 (75.0)	23 (69.7)	5 (62.5)	23 (69.7)	8 (80.0)	22 (62.9)	8 (61.5)	21 (70.0)
Cesarean section	11 (37.9)	28 (42.4)	9 (47.4)	27 (40.3)	4 (25.0)	10 (30.3)	3 (37.5)	10 (30.3)	2 (20.0)	13 (37.1)	5 (38.5)	9 (30.0)

## Sheet: Supplementary Table S2
Supplementary Table S2. Average relative abundances of taxonomic features collapsed to the last identfied level down to genus.
Meconium - Atopic dermatitis			Meconium - Non-dermatitis				6 months - Atopic dermatitis			6 months - Non-dermatitis				18 months - Atopic dermatitis			18 months - Non-dermatitis
feature	mean	sd	feature	mean	sd		feature	mean	sd	feature	mean	sd		feature	mean	sd	feature	mean	sd
k__Fungi	0.106891	0.272773	g__Truncatella	0.133332	0.21361		g__Saccharomyces	0.187622	0.245545	g__Malassezia	0.212264	0.372965		g__Saccharomyces	0.361609	0.292989	g__Saccharomyces	0.36251	0.383013
g__Malassezia	0.0924531	0.250092	f__Bartaliniaceae	0.0763587	0.195365		g__Trametes	0.107084	0.258842	g__Saccharomyces	0.0974124	0.224607		k__Fungi	0.136574	0.257666	k__Fungi	0.192232	0.318159
g__Rhodotorula	0.0763387	0.131039	g__Candida	0.0746669	0.220279		g__Cystofilobasidium	0.084435	0.204417	o__Helotiales	0.0935252	0.240668		g__Fusarium	0.0898861	0.269132	c__Dothideomycetes	0.0898713	0.203469
g__Truncatella	0.0754268	0.183337	g__Saccharomyces	0.0739704	0.196263		g__Malassezia	0.0830984	0.170417	k__Fungi	0.0758531	0.201145		g__Thelebolus	0.0780939	0.229808	g__Ramularia	0.045264	0.183333
f__Bartaliniaceae	0.0663359	0.179879	g__Malassezia	0.0702592	0.151555		g__Piskurozyma	0.0756829	0.203639	g__Scytalidium	0.0649464	0.229655		g__Scytalidium	0.0617816	0.17844	o__Auriculariales	0.0284663	0.163952
c__Dothideomycetes	0.0583417	0.200115	c__Dothideomycetes	0.0478631	0.152045		g__Cutaneotrichosporon	0.0599101	0.151339	g__Thelephora	0.0514946	0.205687		g__Lophiostoma	0.0516672	0.152119	g__Debaryomyces	0.0279668	0.161935
g__Thelebolus	0.055874	0.194458	g__Rhodotorula	0.0445217	0.137023		g__Cenococcum	0.0591884	0.229107	g__Cenococcum	0.0510034	0.183615		g__Candida	0.0515694	0.154258	g__Malassezia	0.0270811	0.0920283
g__Naganishia	0.0285948	0.114612	g__Alternaria	0.0357415	0.162768		g__Thelephora	0.0533959	0.147093	g__Cystofilobasidium	0.0488535	0.171019		g__Debaryomyces	0.0315586	0.093004	o__Helotiales	0.0217656	0.0867729
f__Didymellaceae	0.0272245	0.144059	g__Thelebolus	0.0269823	0.126535		c__Leotiomycetes	0.0489767	0.189686	g__Cutaneotrichosporon	0.0430758	0.121911		f__Helotiaceae	0.0189372	0.0568117	g__Wilcoxina	0.0190765	0.0588487
g__Trichoderma	0.0242173	0.040271	g__Trichoderma	0.0264452	0.0926761		g__Vishniacozyma	0.0405954	0.105929	g__Trametes	0.032188	0.15806		p__Ascomycota	0.0175855	0.0527564	f__Tympanidaceae	0.0186808	0.1087
Meconium - Overweight			Meconium - Non-overweight				6 months - Overweight			6 months - Non-overweight				18 months - Overweight			18 months - Non-overweight
feature	mean	sd	feature	mean	sd		feature	mean	sd	feature	mean	sd		feature	mean	sd	feature	mean	sd
g__Truncatella	0.102854	0.209271	g__Truncatella	0.116311	0.198605		g__Saccharomyces	0.172316	0.268698	g__Malassezia	0.190949	0.358028		g__Saccharomyces	0.421595	0.33169	g__Saccharomyces	0.340894	0.376153
f__Bartaliniaceae	0.0945615	0.214293	g__Malassezia	0.0907283	0.216618		g__Thelephora	0.162752	0.329114	g__Saccharomyces	0.126269	0.243606		c__Dothideomycetes	0.119329	0.284544	k__Fungi	0.238967	0.35306
g__Malassezia	0.0815839	0.11584	g__Candida	0.0702149	0.218623		g__Scytalidium	0.139677	0.303376	g__Cystofilobasidium	0.086736	0.21799		k__Fungi	0.0760104	0.11864	c__Dothideomycetes	0.0492393	0.115218
g__Saccharomyces	0.0783976	0.222474	g__Rhodotorula	0.0660052	0.155062		c__Leotiomycetes	0.0979533	0.25916	o__Helotiales	0.0839434	0.238588		g__Lophiostoma	0.0628173	0.152258	g__Debaryomyces	0.0430548	0.181293
c__Dothideomycetes	0.0682446	0.190872	k__Fungi	0.061812	0.188967		g__Wilcoxina	0.0911885	0.241262	g__Trametes	0.0796696	0.238976		g__Thelebolus	0.0592403	0.204451	g__Malassezia	0.0332141	0.0984774
g__Cenococcum	0.036337	0.0894672	f__Bartaliniaceae	0.0587019	0.169412		g__Thelebolus	0.0905091	0.121922	g__Cenococcum	0.0760473	0.239257		g__Ramularia	0.0550273	0.190422	o__Auriculariales	0.0328228	0.176703
c__Leotiomycetes	0.036151	0.153376	g__Saccharomyces	0.0522437	0.154923		g__Malassezia	0.0557119	0.0973264	g__Cutaneotrichosporon	0.0548879	0.133325		g__Cyberlindnera	0.0429755	0.147874	g__Fusarium	0.0324244	0.160842
g__Clavispora	0.0359186	0.150143	c__Dothideomycetes	0.0474601	0.181648		g__Vishniacozyma	0.0494983	0.13096	g__Piskurozyma	0.0457979	0.155694		g__Vishniacozyma	0.0318493	0.0892683	g__Ramularia	0.0287832	0.154108
g__Rhodotorula	0.0343491	0.0750752	g__Thelebolus	0.0422442	0.173012		o__Helotiales	0.0376786	0.0939433	g__Vishniacozyma	0.0361809	0.111656		g__Thelephora	0.018945	0.065118	o__Helotiales	0.0258404	0.0931352
g__Coniochaeta	0.0317897	0.133055	g__Alternaria	0.0306292	0.14337		g__Symmetrospora	0.0372435	0.098537	g__Thelebolus	0.0353686	0.171931		g__Phialocephala	0.0156547	0.0542294	g__Wilcoxina	0.0226216	0.0629063

## Sheet: Supplementary Table S3
Supplementary Table S3. Differential abundance ANCOM-II raw output for each group.
Meconium - Atopic dermatitis
taxa_id	W	detected_0.9	detected_0.8	detected_0.7	detected_0.6
k__Fungi;p__Ascomycota;c__Leotiomycetes;o__Thelebolales;f__Thelebolaceae;g__Thelebolus	0	FALSE	FALSE	FALSE	FALSE
k__Fungi;__;__;__;__;__	0	FALSE	FALSE	FALSE	FALSE
k__Fungi;p__Ascomycota;c__Sordariomycetes;o__Xylariales;f__Bartaliniaceae;g__Truncatella	0	FALSE	FALSE	FALSE	FALSE
k__Fungi;p__Basidiomycota;c__Malasseziomycetes;o__Malasseziales;f__Malasseziaceae;g__Malassezia	0	FALSE	FALSE	FALSE	FALSE
k__Fungi;p__Ascomycota;c__Dothideomycetes;o__Pleosporales;f__Pleosporaceae;g__Alternaria	0	FALSE	FALSE	FALSE	FALSE
k__Fungi;p__Ascomycota;c__Saccharomycetes;o__Saccharomycetales;f__Saccharomycetaceae;g__Saccharomyces	0	FALSE	FALSE	FALSE	FALSE
k__Fungi;p__Ascomycota;c__Leotiomycetes;o__Helotiales;__;__	0	FALSE	FALSE	FALSE	FALSE
k__Fungi;p__Ascomycota;c__Dothideomycetes;o__Dothideales;f__Saccotheciaceae;g__Aureobasidium	0	FALSE	FALSE	FALSE	FALSE
k__Fungi;p__Basidiomycota;c__Microbotryomycetes;o__Sporidiobolales;f__Sporidiobolaceae;g__Rhodotorula	0	FALSE	FALSE	FALSE	FALSE
k__Fungi;p__Ascomycota;c__Saccharomycetes;o__Saccharomycetales;f__Metschnikowiaceae;g__Clavispora	0	FALSE	FALSE	FALSE	FALSE
k__Fungi;p__Ascomycota;c__Dothideomycetes;__;__;__	0	FALSE	FALSE	FALSE	FALSE
k__Fungi;p__Ascomycota;c__Sordariomycetes;o__Hypocreales;f__Hypocreaceae;g__Trichoderma	0	FALSE	FALSE	FALSE	FALSE
k__Fungi;p__Ascomycota;c__Saccharomycetes;o__Saccharomycetales;f__Saccharomycetales_fam_Incertae_sedis;g__Candida	0	FALSE	FALSE	FALSE	FALSE
k__Fungi;p__Basidiomycota;c__Agaricomycetes;o__Polyporales;f__Meripilaceae;g__Rigidoporus	0	FALSE	FALSE	FALSE	FALSE
k__Fungi;p__Ascomycota;c__Dothideomycetes;o__Pleosporales;f__Phaeosphaeriaceae;g__Neosetophoma	0	FALSE	FALSE	FALSE	FALSE
k__Fungi;p__Basidiomycota;c__Tremellomycetes;o__Trichosporonales;f__Trichosporonaceae;g__Cutaneotrichosporon	0	FALSE	FALSE	FALSE	FALSE
k__Fungi;p__Ascomycota;c__Sordariomycetes;o__Coniochaetales;f__Coniochaetaceae;g__Coniochaeta	0	FALSE	FALSE	FALSE	FALSE
k__Fungi;p__Ascomycota;c__Leotiomycetes;o__Helotiales;f__Helotiaceae;g__Hymenoscyphus	0	FALSE	FALSE	FALSE	FALSE
k__Fungi;p__Ascomycota;c__Sordariomycetes;o__Xylariales;f__Bartaliniaceae;__	0	FALSE	FALSE	FALSE	FALSE
6 months - Atopic dermatitis
taxa_id	W	detected_0.9	detected_0.8	detected_0.7	detected_0.6
k__Fungi;p__Basidiomycota;c__Agaricomycetes;o__Polyporales;f__Polyporaceae;g__Trametes	0	FALSE	FALSE	FALSE	FALSE
k__Fungi;p__Ascomycota;c__Saccharomycetes;o__Saccharomycetales;f__Saccharomycetaceae;g__Saccharomyces	0	FALSE	FALSE	FALSE	FALSE
k__Fungi;p__Basidiomycota;c__Malasseziomycetes;o__Malasseziales;f__Malasseziaceae;g__Malassezia	0	FALSE	FALSE	FALSE	FALSE
k__Fungi;p__Ascomycota;c__Leotiomycetes;o__Thelebolales;f__Thelebolaceae;g__Thelebolus	0	FALSE	FALSE	FALSE	FALSE
k__Fungi;__;__;__;__;__	0	FALSE	FALSE	FALSE	FALSE
k__Fungi;p__Basidiomycota;c__Tremellomycetes;o__Tremellales;f__Bulleribasidiaceae;g__Vishniacozyma	0	FALSE	FALSE	FALSE	FALSE
k__Fungi;p__Ascomycota;c__Dothideomycetes;__;__;__	0	FALSE	FALSE	FALSE	FALSE
k__Fungi;p__Basidiomycota;c__Tremellomycetes;o__Cystofilobasidiales;f__Cystofilobasidiaceae;g__Cystofilobasidium	0	FALSE	FALSE	FALSE	FALSE
k__Fungi;p__Ascomycota;c__Dothideomycetes;o__Mytilinidales;f__Gloniaceae;g__Cenococcum	0	FALSE	FALSE	FALSE	FALSE
k__Fungi;p__Basidiomycota;c__Tremellomycetes;o__Trichosporonales;f__Trichosporonaceae;g__Cutaneotrichosporon	0	FALSE	FALSE	FALSE	FALSE
k__Fungi;p__Ascomycota;c__Leotiomycetes;o__Helotiales;f__Helotiaceae;g__Scytalidium	0	FALSE	FALSE	FALSE	FALSE
k__Fungi;p__Ascomycota;c__Dothideomycetes;o__Pleosporales;f__Pleosporaceae;g__Alternaria	0	FALSE	FALSE	FALSE	FALSE
k__Fungi;p__Ascomycota;c__Leotiomycetes;o__Helotiales;__;__	0	FALSE	FALSE	FALSE	FALSE
k__Fungi;p__Basidiomycota;c__Cystobasidiomycetes;o__Cystobasidiomycetes_ord_Incertae_sedis;f__Symmetrosporaceae;g__Symmetrospora	0	FALSE	FALSE	FALSE	FALSE
k__Fungi;p__Basidiomycota;c__Tremellomycetes;o__Filobasidiales;f__Piskurozymaceae;g__Piskurozyma	0	FALSE	FALSE	FALSE	FALSE
18 months - Atopic dermatitis
taxa_id	W	detected_0.9	detected_0.8	detected_0.7	detected_0.6
k__Fungi;__;__;__;__;__	0	FALSE	FALSE	FALSE	FALSE
k__Fungi;p__Ascomycota;c__Saccharomycetes;o__Saccharomycetales;f__Saccharomycetales_fam_Incertae_sedis;g__Diutina	0	FALSE	FALSE	FALSE	FALSE
k__Fungi;p__Ascomycota;c__Leotiomycetes;o__Helotiales;f__Sclerotiniaceae;g__Botrytis	0	FALSE	FALSE	FALSE	FALSE
k__Fungi;p__Basidiomycota;c__Tremellomycetes;o__Trichosporonales;f__Trichosporonaceae;g__Cutaneotrichosporon	0	FALSE	FALSE	FALSE	FALSE
k__Fungi;p__Ascomycota;c__Saccharomycetes;o__Saccharomycetales;f__Phaffomycetaceae;g__Cyberlindnera	0	FALSE	FALSE	FALSE	FALSE
k__Fungi;p__Ascomycota;c__Dothideomycetes;__;__;__	0	FALSE	FALSE	FALSE	FALSE
k__Fungi;p__Ascomycota;c__Saccharomycetes;o__Saccharomycetales;f__Lipomycetaceae;g__Myxozyma	0	FALSE	FALSE	FALSE	FALSE
k__Fungi;p__Ascomycota;c__Pezizomycetes;o__Pezizales;f__Pyronemataceae;g__Wilcoxina	0	FALSE	FALSE	FALSE	FALSE
k__Fungi;p__Ascomycota;c__Saccharomycetes;o__Saccharomycetales;f__Saccharomycetales_fam_Incertae_sedis;g__Candida	0	FALSE	FALSE	FALSE	FALSE
k__Fungi;p__Basidiomycota;c__Malasseziomycetes;o__Malasseziales;f__Malasseziaceae;g__Malassezia	0	FALSE	FALSE	FALSE	FALSE
k__Fungi;p__Ascomycota;c__Dothideomycetes;o__Mytilinidales;f__Gloniaceae;g__Cenococcum	0	FALSE	FALSE	FALSE	FALSE
k__Fungi;p__Ascomycota;c__Leotiomycetes;o__Helotiales;f__Helotiaceae;g__Scytalidium	0	FALSE	FALSE	FALSE	FALSE
k__Fungi;p__Ascomycota;c__Leotiomycetes;o__Leotiomycetes_ord_Incertae_sedis;f__unidentified;g__unidentified	0	FALSE	FALSE	FALSE	FALSE
k__Fungi;p__Ascomycota;c__Saccharomycetes;o__Saccharomycetales;f__Debaryomycetaceae;g__Debaryomyces	0	FALSE	FALSE	FALSE	FALSE
k__Fungi;p__Ascomycota;c__Dothideomycetes;o__Mycosphaerellales;f__Mycosphaerellaceae;g__Ramularia	0	FALSE	FALSE	FALSE	FALSE
k__Fungi;p__Ascomycota;c__Leotiomycetes;o__Helotiales;f__Mollisiaceae;g__Phialocephala	0	FALSE	FALSE	FALSE	FALSE
k__Fungi;p__Ascomycota;c__Leotiomycetes;o__Helotiales;__;__	0	FALSE	FALSE	FALSE	FALSE
k__Fungi;p__Ascomycota;c__Saccharomycetes;o__Saccharomycetales;f__Saccharomycetaceae;g__Saccharomyces	0	FALSE	FALSE	FALSE	FALSE
k__Fungi;p__Ascomycota;c__Dothideomycetes;o__Pleosporales;f__Lophiostomataceae;g__Lophiostoma	0	FALSE	FALSE	FALSE	FALSE
k__Fungi;p__Ascomycota;c__Sordariomycetes;o__Hypocreales;f__Nectriaceae;g__Fusarium	0	FALSE	FALSE	FALSE	FALSE
k__Fungi;p__Ascomycota;c__Leotiomycetes;o__Helotiales;f__Tricladiaceae;g__Tricladium	0	FALSE	FALSE	FALSE	FALSE
k__Fungi;p__Basidiomycota;c__Tremellomycetes;o__Tremellales;f__Bulleribasidiaceae;g__Vishniacozyma	0	FALSE	FALSE	FALSE	FALSE
k__Fungi;p__Ascomycota;c__Dothideomycetes;o__Pleosporales;f__Pleosporaceae;g__Alternaria	0	FALSE	FALSE	FALSE	FALSE
k__Fungi;p__Basidiomycota;c__Tremellomycetes;o__Cystofilobasidiales;f__Cystofilobasidiaceae;g__Cystofilobasidium	0	FALSE	FALSE	FALSE	FALSE
k__Fungi;p__Ascomycota;c__Leotiomycetes;o__Thelebolales;f__Thelebolaceae;g__Thelebolus	0	FALSE	FALSE	FALSE	FALSE
Meconium - Overweight
taxa_id	W	detected_0.9	detected_0.8	detected_0.7	detected_0.6
k__Fungi;p__Ascomycota;c__Leotiomycetes;o__Thelebolales;f__Thelebolaceae;g__Thelebolus	0	FALSE	FALSE	FALSE	FALSE
k__Fungi;__;__;__;__;__	0	FALSE	FALSE	FALSE	FALSE
k__Fungi;p__Ascomycota;c__Sordariomycetes;o__Xylariales;f__Bartaliniaceae;g__Truncatella	0	FALSE	FALSE	FALSE	FALSE
k__Fungi;p__Basidiomycota;c__Malasseziomycetes;o__Malasseziales;f__Malasseziaceae;g__Malassezia	0	FALSE	FALSE	FALSE	FALSE
k__Fungi;p__Ascomycota;c__Dothideomycetes;o__Pleosporales;f__Pleosporaceae;g__Alternaria	0	FALSE	FALSE	FALSE	FALSE
k__Fungi;p__Ascomycota;c__Saccharomycetes;o__Saccharomycetales;f__Saccharomycetaceae;g__Saccharomyces	0	FALSE	FALSE	FALSE	FALSE
k__Fungi;p__Ascomycota;c__Leotiomycetes;o__Helotiales;__;__	0	FALSE	FALSE	FALSE	FALSE
k__Fungi;p__Ascomycota;c__Dothideomycetes;o__Dothideales;f__Saccotheciaceae;g__Aureobasidium	0	FALSE	FALSE	FALSE	FALSE
k__Fungi;p__Basidiomycota;c__Microbotryomycetes;o__Sporidiobolales;f__Sporidiobolaceae;g__Rhodotorula	0	FALSE	FALSE	FALSE	FALSE
k__Fungi;p__Ascomycota;c__Saccharomycetes;o__Saccharomycetales;f__Metschnikowiaceae;g__Clavispora	0	FALSE	FALSE	FALSE	FALSE
k__Fungi;p__Ascomycota;c__Dothideomycetes;__;__;__	0	FALSE	FALSE	FALSE	FALSE
k__Fungi;p__Ascomycota;c__Sordariomycetes;o__Hypocreales;f__Hypocreaceae;g__Trichoderma	0	FALSE	FALSE	FALSE	FALSE
k__Fungi;p__Ascomycota;c__Saccharomycetes;o__Saccharomycetales;f__Saccharomycetales_fam_Incertae_sedis;g__Candida	0	FALSE	FALSE	FALSE	FALSE
k__Fungi;p__Ascomycota;c__Dothideomycetes;o__Pleosporales;f__Phaeosphaeriaceae;g__Neosetophoma	0	FALSE	FALSE	FALSE	FALSE
k__Fungi;p__Basidiomycota;c__Tremellomycetes;o__Trichosporonales;f__Trichosporonaceae;g__Cutaneotrichosporon	0	FALSE	FALSE	FALSE	FALSE
k__Fungi;p__Ascomycota;c__Sordariomycetes;o__Coniochaetales;f__Coniochaetaceae;g__Coniochaeta	0	FALSE	FALSE	FALSE	FALSE
k__Fungi;p__Ascomycota;c__Leotiomycetes;o__Helotiales;f__Helotiaceae;g__Hymenoscyphus	0	FALSE	FALSE	FALSE	FALSE
k__Fungi;p__Ascomycota;c__Sordariomycetes;o__Xylariales;f__Bartaliniaceae;__	0	FALSE	FALSE	FALSE	FALSE
6 months - Overweight
taxa_id	W	detected_0.9	detected_0.8	detected_0.7	detected_0.6
k__Fungi;p__Ascomycota;c__Saccharomycetes;o__Saccharomycetales;f__Saccharomycetaceae;g__Saccharomyces	0	FALSE	FALSE	FALSE	FALSE
k__Fungi;p__Basidiomycota;c__Malasseziomycetes;o__Malasseziales;f__Malasseziaceae;g__Malassezia	0	FALSE	FALSE	FALSE	FALSE
k__Fungi;p__Ascomycota;c__Leotiomycetes;o__Thelebolales;f__Thelebolaceae;g__Thelebolus	0	FALSE	FALSE	FALSE	FALSE
k__Fungi;__;__;__;__;__	0	FALSE	FALSE	FALSE	FALSE
k__Fungi;p__Basidiomycota;c__Tremellomycetes;o__Tremellales;f__Bulleribasidiaceae;g__Vishniacozyma	0	FALSE	FALSE	FALSE	FALSE
k__Fungi;p__Basidiomycota;c__Tremellomycetes;o__Cystofilobasidiales;f__Cystofilobasidiaceae;g__Cystofilobasidium	0	FALSE	FALSE	FALSE	FALSE
k__Fungi;p__Ascomycota;c__Dothideomycetes;o__Mytilinidales;f__Gloniaceae;g__Cenococcum	0	FALSE	FALSE	FALSE	FALSE
k__Fungi;p__Basidiomycota;c__Tremellomycetes;o__Trichosporonales;f__Trichosporonaceae;g__Cutaneotrichosporon	0	FALSE	FALSE	FALSE	FALSE
k__Fungi;p__Ascomycota;c__Leotiomycetes;o__Helotiales;f__Helotiaceae;g__Scytalidium	0	FALSE	FALSE	FALSE	FALSE
k__Fungi;p__Ascomycota;c__Dothideomycetes;o__Pleosporales;f__Pleosporaceae;g__Alternaria	0	FALSE	FALSE	FALSE	FALSE
k__Fungi;p__Ascomycota;c__Leotiomycetes;o__Helotiales;__;__	0	FALSE	FALSE	FALSE	FALSE
k__Fungi;p__Basidiomycota;c__Cystobasidiomycetes;o__Cystobasidiomycetes_ord_Incertae_sedis;f__Symmetrosporaceae;g__Symmetrospora	0	FALSE	FALSE	FALSE	FALSE
k__Fungi;p__Basidiomycota;c__Tremellomycetes;o__Filobasidiales;f__Piskurozymaceae;g__Piskurozyma	0	FALSE	FALSE	FALSE	FALSE
18 months - Overweight
taxa_id	W	detected_0.9	detected_0.8	detected_0.7	detected_0.6
k__Fungi;__;__;__;__;__	0	FALSE	FALSE	FALSE	FALSE
k__Fungi;p__Ascomycota;c__Saccharomycetes;o__Saccharomycetales;f__Saccharomycetales_fam_Incertae_sedis;g__Diutina	0	FALSE	FALSE	FALSE	FALSE
k__Fungi;p__Ascomycota;c__Leotiomycetes;o__Helotiales;f__Sclerotiniaceae;g__Botrytis	0	FALSE	FALSE	FALSE	FALSE
k__Fungi;p__Basidiomycota;c__Tremellomycetes;o__Trichosporonales;f__Trichosporonaceae;g__Cutaneotrichosporon	0	FALSE	FALSE	FALSE	FALSE
k__Fungi;p__Ascomycota;c__Saccharomycetes;o__Saccharomycetales;f__Phaffomycetaceae;g__Cyberlindnera	0	FALSE	FALSE	FALSE	FALSE
k__Fungi;p__Ascomycota;c__Dothideomycetes;__;__;__	0	FALSE	FALSE	FALSE	FALSE
k__Fungi;p__Ascomycota;c__Saccharomycetes;o__Saccharomycetales;f__Lipomycetaceae;g__Myxozyma	0	FALSE	FALSE	FALSE	FALSE
k__Fungi;p__Ascomycota;c__Pezizomycetes;o__Pezizales;f__Pyronemataceae;g__Wilcoxina	0	FALSE	FALSE	FALSE	FALSE
k__Fungi;p__Ascomycota;c__Saccharomycetes;o__Saccharomycetales;f__Saccharomycetales_fam_Incertae_sedis;g__Candida	0	FALSE	FALSE	FALSE	FALSE
k__Fungi;p__Basidiomycota;c__Malasseziomycetes;o__Malasseziales;f__Malasseziaceae;g__Malassezia	0	FALSE	FALSE	FALSE	FALSE
k__Fungi;p__Ascomycota;c__Dothideomycetes;o__Mytilinidales;f__Gloniaceae;g__Cenococcum	0	FALSE	FALSE	FALSE	FALSE
k__Fungi;p__Ascomycota;c__Leotiomycetes;o__Helotiales;f__Helotiaceae;g__Scytalidium	0	FALSE	FALSE	FALSE	FALSE
k__Fungi;p__Ascomycota;c__Leotiomycetes;o__Leotiomycetes_ord_Incertae_sedis;f__unidentified;g__unidentified	0	FALSE	FALSE	FALSE	FALSE
k__Fungi;p__Basidiomycota;c__Agaricomycetes;o__Sebacinales;f__Sebacinaceae;g__Sebacina	0	FALSE	FALSE	FALSE	FALSE
k__Fungi;p__Ascomycota;c__Saccharomycetes;o__Saccharomycetales;f__Debaryomycetaceae;g__Debaryomyces	0	FALSE	FALSE	FALSE	FALSE
k__Fungi;p__Ascomycota;c__Dothideomycetes;o__Mycosphaerellales;f__Mycosphaerellaceae;g__Ramularia	0	FALSE	FALSE	FALSE	FALSE
k__Fungi;p__Ascomycota;c__Leotiomycetes;o__Helotiales;f__Mollisiaceae;g__Phialocephala	0	FALSE	FALSE	FALSE	FALSE
k__Fungi;p__Ascomycota;c__Leotiomycetes;o__Helotiales;__;__	0	FALSE	FALSE	FALSE	FALSE
k__Fungi;p__Ascomycota;c__Saccharomycetes;o__Saccharomycetales;f__Saccharomycetaceae;g__Saccharomyces	0	FALSE	FALSE	FALSE	FALSE
k__Fungi;p__Ascomycota;c__Dothideomycetes;o__Pleosporales;f__Lophiostomataceae;g__Lophiostoma	0	FALSE	FALSE	FALSE	FALSE
k__Fungi;p__Ascomycota;c__Sordariomycetes;o__Hypocreales;f__Nectriaceae;g__Fusarium	0	FALSE	FALSE	FALSE	FALSE
k__Fungi;p__Ascomycota;c__Leotiomycetes;o__Helotiales;f__Tricladiaceae;g__Tricladium	0	FALSE	FALSE	FALSE	FALSE
k__Fungi;p__Basidiomycota;c__Tremellomycetes;o__Tremellales;f__Bulleribasidiaceae;g__Vishniacozyma	0	FALSE	FALSE	FALSE	FALSE
k__Fungi;p__Ascomycota;c__Dothideomycetes;o__Pleosporales;f__Pleosporaceae;g__Alternaria	0	FALSE	FALSE	FALSE	FALSE
k__Fungi;p__Basidiomycota;c__Tremellomycetes;o__Cystofilobasidiales;f__Cystofilobasidiaceae;g__Cystofilobasidium	0	FALSE	FALSE	FALSE	FALSE
k__Fungi;p__Ascomycota;c__Leotiomycetes;o__Thelebolales;f__Thelebolaceae;g__Thelebolus	0	FALSE	FALSE	FALSE	FALSE

## Sheet: Supplementary Table S4
Supplementary Table S4. Alpha diversity results with Kruskal-Wallis h-test for significant differences between study groups.
Sampling time	Target variable	Negative (mean)	Negative (std)	Positive (mean)	Positive (std)	Statistic	p-value	adjusted p-value
Meconium	Atopic dermatitis	1.60797	0.950951	1.61222	0.812081	0.0983456	0.753824	0.753824
Meconium	Overweight	1.80453	0.862234	1.51905	0.855487	0.978149	0.322656	0.573341
6 month stool	Atopic dermatitis	1.30253	0.608165	0.980325	0.749416	2.05997	0.151213	0.573341
6 month stool	Overweight	1.27284	0.728912	1.02786	0.796066	1.07037	0.300862	0.573341
18 month stool	Atopic dermatitis	1.24195	0.614702	1.05077	0.77904	0.503917	0.477784	0.573341
18 month stool	Overweight	1.14386	0.513522	1.03498	0.809634	0.548293	0.459016	0.573341

## Sheet: Supplementary Table S5
Supplementary Table S5. Beta diversity PERMANOVA results using Bray-Curtis dissimilarity.
Sampling time	Target variable	method name	test statistic name	sample size	number of groups	test statistic	p-value	adjusted p-value	number of permutations
Meconium	Atopic dermatitis	PERMANOVA	pseudo-F	81	2	0.960392	0.495	0.756	999
Meconium	Overweight	PERMANOVA	pseudo-F	74	2	0.805446	0.732	0.8784	999
6 month stool	Atopic dermatitis	PERMANOVA	pseudo-F	34	2	0.576478	0.907	0.907	999
6 month stool	Overweight	PERMANOVA	pseudo-F	26	2	1.2441	0.219	0.756	999
18 month stool	Atopic dermatitis	PERMANOVA	pseudo-F	45	2	0.87085	0.504	0.756	999
18 month stool	Overweight	PERMANOVA	pseudo-F	43	2	1.04783	0.331	0.756	999

## Sheet: Supplementary Table S6
Supplementary Table S6. ROC and PR performances trained on the data and dummy classifiers representing random chance.
Data type	ROC AUC	ROC AUC STD	DUMMY ROC AUC	DUMMY ROC AUC STD	PR AUC	DUMMY PR AUC
Meconium - Genera - Atopic dermatitis	0.648419	0.0104826	0.499901	0.0537394	0.407194	0.305222
Meconium - Genera - Overweight	0.594035	0.0190033	0.502709	0.0522853	0.303917	0.221881
6 months - Genera - Atopic dermatitis	0.524282	0.0117411	0.466264	0.0648701	0.301846	0.313807
6 months - Genera - Overweight	0.616446	0.0188863	0.502557	0.0708983	0.250818	0.195942
18 months - Genera - Atopic dermatitis	0.567724	0.0240865	0.490713	0.073509	0.335901	0.219219
18 months - Genera - Overweight	0.544664	0.0224256	0.484135	0.0645183	0.317797	0.296122
Meconium - ASV - Atopic dermatitis	0.592125	0.0143484	0.499901	0.0537394	0.365826	0.305222
Meconium - ASV - Overweight	0.526671	0.0182427	0.502709	0.0522853	0.227945	0.221881
6 months - ASV - Atopic dermatitis	0.610164	0.0169198	0.466264	0.0648701	0.348047	0.313807
6 months - ASV - Overweight	0.614299	0.0417632	0.502557	0.0708983	0.381328	0.195942
18 months - ASV - Atopic dermatitis	0.498786	0.0223031	0.490713	0.073509	0.208793	0.219219
18 months - ASV - Overweight	0.665274	0.0358814	0.484135	0.0645183	0.426777	0.296122

## Sheet: Supplementary Table S7
Supplementary Table S7. Feature importances of the best models in predicting atopic dermatitis and overweight
Meconium - Taxonomy - Atopic dermatitis				18 months - ASV - Overweight
Feature	MDI	STD		Feature	MDI	STD
k__Fungi;__;__;__;__;__	0.0781478	0.000490079		27d8155d0793e6d703dbaa5ace17c22a	0.0534449	0.000814882
k__Fungi;p__Ascomycota;c__Dothideomycetes;o__Pleosporales;f__Pleosporaceae;g__Alternaria	0.0651241	0.000466282		e11650d66f4eeab767ec9705963966e6	0.0498788	0.000675406
k__Fungi;p__Basidiomycota;c__Microbotryomycetes;o__Sporidiobolales;f__Sporidiobolaceae;g__Rhodotorula	0.0556909	0.000461558		bee79ee835faf67935ddfdb35be1e41d	0.0388753	0.000591477
k__Fungi;p__Ascomycota;c__Saccharomycetes;o__Saccharomycetales;f__Saccharomycetaceae;g__Saccharomyces	0.0530845	0.000356734		a4b8a6350349aa77ffbb3cb4a53fa700	0.035361	0.000719006
k__Fungi;p__Ascomycota;c__Saccharomycetes;o__Saccharomycetales;f__Saccharomycetales_fam_Incertae_sedis;g__Candida	0.0504525	0.00039717		8857e31fc87e8da0d29e8b045ed610f6	0.0331717	0.000484585
k__Fungi;p__Ascomycota;c__Sordariomycetes;o__Xylariales;f__Bartaliniaceae;g__Truncatella	0.0456661	0.000323924		fb866a548862487448d5a6e052d73568	0.0310098	0.00050605
k__Fungi;p__Ascomycota;c__Sordariomycetes;o__Hypocreales;f__Hypocreaceae;g__Trichoderma	0.045007	0.000353471		2d8bc44bb21ce16ff58a95691553ff3b	0.0283495	0.000456311
k__Fungi;p__Ascomycota;c__Leotiomycetes;o__Helotiales;__;__	0.0386878	0.00029483		89b371af61e7bdd441341ccec9875605	0.0201534	0.000495453
k__Fungi;p__Ascomycota;c__Leotiomycetes;o__Helotiales;f__Helotiaceae;g__Hymenoscyphus	0.0377905	0.000336733		c6f4ea5aaa57931d98b5d9444eaa5b22	0.0198969	0.000462209
k__Fungi;p__Basidiomycota;c__Malasseziomycetes;o__Malasseziales;f__Malasseziaceae;g__Malassezia	0.0373646	0.000288044		da7db4283f3281d6f180860f859e86e4	0.0197872	0.000574423
k__Fungi;p__Basidiomycota;c__Tremellomycetes;o__Trichosporonales;f__Trichosporonaceae;g__Cutaneotrichosporon	0.0336214	0.000224189		4a6472c73b8eea2a0f884d414dfde37a	0.0190702	0.00052999
k__Fungi;p__Ascomycota;c__Leotiomycetes;o__Thelebolales;f__Thelebolaceae;g__Thelebolus	0.0273714	0.000238123		08aaa8c825716923deacd5514aa774e5	0.0190599	0.00056758
k__Fungi;p__Ascomycota;c__Dothideomycetes;o__Dothideales;f__Saccotheciaceae;g__Aureobasidium	0.0213483	0.000196056		0debbd4d7c64aec45b7ee37af303075b	0.0183522	0.000526104
k__Fungi;p__Ascomycota;c__Sordariomycetes;o__Xylariales;f__Bartaliniaceae;__	0.0210688	0.000203524		009b856bdcd7954b5454f7f9adf82d04	0.0182675	0.000417433
k__Fungi;p__Ascomycota;c__Dothideomycetes;__;__;__	0.0203619	0.000227572		3a2f45be7fc2fa3d502713085bdd3d8f	0.0171903	0.000423559
k__Fungi;p__Ascomycota;c__Saccharomycetes;o__Saccharomycetales;f__Metschnikowiaceae;g__Clavispora	0.018114	0.000165456		11a9de8177e0ed85101efcb026f2088b	0.0171566	0.00040499
k__Fungi;p__Basidiomycota;c__Agaricomycetes;o__Polyporales;f__Meripilaceae;g__Rigidoporus	0.0155646	0.000191335		e0b76a18b143d99af028bda4ea2802e8	0.0164441	0.000470784
k__Fungi;p__Ascomycota;c__Sordariomycetes;o__Coniochaetales;f__Coniochaetaceae;g__Coniochaeta	0.0133902	0.00016535		3a89785e30859afb4cc9a5a2d76c2ca9	0.0161245	0.000440511
k__Fungi;p__Basidiomycota;c__Agaricomycetes;o__Polyporales;f__Polyporaceae;g__Daedaleopsis	0.0133321	0.000197225		7c270aba450b3a7cbc8195448f170d7f	0.0157608	0.000318135
k__Fungi;p__Ascomycota;c__Saccharomycetes;o__Saccharomycetales;f__Saccharomycetales_fam_Incertae_sedis;g__Diutina	0.0114669	0.000169481		226e78bae4b64cbcc1e10bfd41cc4fa9	0.0143426	0.000464309
k__Fungi;p__Ascomycota;c__Dothideomycetes;o__Mytilinidales;f__Gloniaceae;g__Cenococcum	0.0114023	0.000121561		fd91cf72aeb1b4ac4391eafea092c88b	0.0142455	0.000355891
k__Fungi;p__Basidiomycota;c__Tremellomycetes;o__Filobasidiales;f__Filobasidiaceae;g__Naganishia	0.0111728	0.000154641		403a311936f489ed36c67e2ccf6b9888	0.0139899	0.000461064
k__Fungi;p__Ascomycota;c__Leotiomycetes;o__Helotiales;f__Helotiaceae;g__Scytalidium	0.010757	0.000116418		b912f406b8c8352e33e2ccdeb4af58c2	0.0137858	0.000403318
k__Fungi;p__Basidiomycota;c__Agaricomycetes;o__Hymenochaetales;f__Hymenochaetales_fam_Incertae_sedis;g__Skvortzovia	0.0102361	0.000170635		3981c92ef9993758c90f256db667f182	0.0134504	0.000419097
k__Fungi;p__Ascomycota;c__Sordariomycetes;o__Hypocreales;f__Nectriaceae;g__Nectria	0.00942381	0.00015387		4527419153cab218223095be8e77a8f8	0.0131869	0.000376369
k__Fungi;p__Ascomycota;c__Dothideomycetes;o__Pleosporales;f__Phaeosphaeriaceae;__	0.00920781	0.000169113		b4a032ee099733d5018a72bf55da3b99	0.0127824	0.000427517
k__Fungi;p__Basidiomycota;c__Tremellomycetes;o__Tremellales;f__Bulleribasidiaceae;g__Vishniacozyma	0.00913577	0.000151375		be14746843dc694e6555dcfc570120cb	0.0123449	0.00033196
k__Fungi;p__Ascomycota;c__Dothideomycetes;o__Pleosporales;f__Phaeosphaeriaceae;g__Neosetophoma	0.0091143	0.000129673		d024b99a5c066eb30c1feccb1e9449d3	0.0120542	0.000368962
k__Fungi;p__Basidiomycota;c__Malasseziomycetes;o__Malasseziales;f__Malasseziaceae;g__unidentified	0.008692	0.000178436		d89065d73eb89bff43a18f8cc1aaef7e	0.0116491	0.000383912
k__Fungi;p__Ascomycota;c__Sordariomycetes;o__Sordariales;f__Sordariales_fam_Incertae_sedis;g__Papulaspora	0.00852939	0.000146987		cd587b731279fb76376a08b3fc2ba039	0.0111615	0.000313257
k__Fungi;p__Basidiomycota;c__Agaricomycetes;o__Agaricales;f__Psathyrellaceae;g__Coprinellus	0.00804254	0.000145712		1ec5d7bd850dff089c135f222723a009	0.0109531	0.00026579
k__Fungi;p__Basidiomycota;c__Tremellomycetes;o__Filobasidiales;f__Filobasidiaceae;g__Filobasidium	0.00803797	0.000144115		28bb8c5f71e637218f280d83ee100c90	0.0108295	0.000395829
k__Fungi;p__Basidiomycota;c__Agaricomycetes;o__Agaricales;f__Hymenogastraceae;g__Gymnopilus	0.00787092	0.000142079		674885d5721ce37b0986fd587c0b0648	0.0105295	0.000329089
k__Fungi;p__Ascomycota;c__Sordariomycetes;o__Hypocreales;f__Nectriaceae;__	0.00786422	0.000145401		d6147fdd619e3ba5c1721d6e5ed7ed2d	0.0104991	0.000375432
k__Fungi;p__Ascomycota;c__Leotiomycetes;o__Helotiales;f__Dermateaceae;g__Cryptosporiopsis	0.00761927	0.000151376		18c65ab37f56bd2c90220106d23b5771	0.0104988	0.000367273
k__Fungi;p__Basidiomycota;c__Agaricomycetes;o__Hymenochaetales;f__Rickenellaceae;g__Resinicium	0.00724651	0.000123847		eb187fca18693647443b1140c75ab307	0.0103622	0.00038015
k__Fungi;p__Ascomycota;c__Saccharomycetes;o__Saccharomycetales;f__Phaffomycetaceae;g__Cyberlindnera	0.00704822	0.000126643		ac685b2c794995bc067ee3d46f169043	0.00981543	0.000342465
k__Fungi;p__Ascomycota;c__Leotiomycetes;o__Helotiales;f__Mollisiaceae;g__Phialocephala	0.00698809	0.000123042		ba8c2ca57cdb100d739445699234d996	0.00948297	0.000272295
k__Fungi;p__Ascomycota;c__Leotiomycetes;o__Thelebolales;f__Pseudeurotiaceae;g__Pseudeurotium	0.00693086	0.000137994		01d4878237164c1a48f0baaf7bf6bac0	0.00861166	0.000167769
k__Fungi;p__Ascomycota;c__Leotiomycetes;o__Helotiales;f__Helotiaceae;g__Tetracladium	0.00553311	8.86943e-05		3f110658a54a3ff22a4f14251fcfc4d6	0.00857773	0.000282136
k__Fungi;p__Basidiomycota;c__Agaricomycetes;o__Agaricales;f__Strophariaceae;g__Hypholoma	0.00543639	0.000109101		af1c70a7c5344c68f0d65de78e7be121	0.00800953	0.000311707
k__Fungi;p__Ascomycota;c__Sordariomycetes;o__Sordariales;f__Chaetomiaceae;g__Botryotrichum	0.00516686	0.000105903		0977043c66038ed52b64f1b36e41bbbb	0.00788501	0.000324193
k__Fungi;p__Basidiomycota;c__Tremellomycetes;o__Tremellales;f__Bulleribasidiaceae;g__Dioszegia	0.00511352	8.00232e-05		d9a72617fd2f91883b0995f32e4eb499	0.0076673	0.000282174
k__Fungi;p__Ascomycota;c__Leotiomycetes;o__Helotiales;f__Helotiaceae;g__Meliniomyces	0.00495331	8.89713e-05		4c54b175244330eef94a4fc45d638aa7	0.00743989	0.000350227
k__Fungi;p__Basidiomycota;c__Agaricomycetes;o__Russulales;f__Bondarzewiaceae;g__Heterobasidion	0.00430158	0.000113904		d70a389a2d6b246ee28f0fa7c6c9d807	0.00737792	0.000279671
k__Fungi;p__Ascomycota;c__Candelariomycetes;o__Candelariales;f__Candelariaceae;__	0.00424949	9.7588e-05		26ea0311386a9ba539e20a8452209f18	0.00729476	0.00025688
k__Fungi;p__Basidiomycota;c__Agaricomycetes;o__Agaricales;f__Mycenaceae;g__Mycena	0.00415792	8.12972e-05		dc1839866b0d0f0652d8569a6aff0622	0.00640217	0.000266435
k__Fungi;p__Ascomycota;c__Dothideomycetes;o__Pleosporales;f__Didymellaceae;__	0.00367457	9.45058e-05		4496cceb8b91bbd1761cfdfeae205b8a	0.00559314	0.000197804
k__Fungi;p__Ascomycota;c__Eurotiomycetes;o__Chaetothyriales;f__Trichomeriaceae;g__Knufia	0.0036585	0.00012952		645b72b4b5ba4bfcf0e1ed81b42b1aa0	0.00555371	0.000208263
k__Fungi;p__Ascomycota;c__Leotiomycetes;o__Helotiales;f__Myxotrichaceae;g__Myxotrichum	0.00363255	7.85994e-05		33e05ba422c0f9080243085fb98334eb	0.00539153	0.000207297
k__Fungi;p__Ascomycota;c__Saccharomycetes;o__Saccharomycetales;f__Lipomycetaceae;g__Myxozyma	0.00353618	5.56114e-05		4aa28d08074bd34d39ef30739635b48d	0.00534767	0.00023239
k__Fungi;p__Basidiomycota;c__Agaricomycetes;o__Agaricales;f__Tricholomataceae;g__Tricholoma	0.00342495	8.60976e-05		da77e0e0983975ec69628b7c8fc5f759	0.00534733	0.000238829
k__Fungi;p__Basidiomycota;c__Agaricomycetes;o__Amylocorticiales;f__Amylocorticiaceae;g__Amyloxenasma	0.00333053	6.92078e-05		3b18fcfe845a7b9c62d36535ac6766dc	0.00530215	0.000186182
k__Fungi;p__Ascomycota;c__Leotiomycetes;o__Helotiales;f__Helotiaceae;g__Infundichalara	0.00326316	8.99681e-05		36c7ac9f10834a3e738c44fb562176bb	0.00507219	0.000198001
k__Fungi;p__Ascomycota;c__Pezizomycetes;o__Pezizales;f__Pyronemataceae;g__Wilcoxina	0.00302045	6.0698e-05		b72cea40abf5c3b73c39e27d6408675f	0.00507038	0.000169496
k__Fungi;p__Ascomycota;c__Leotiomycetes;o__Helotiales;f__Sclerotiniaceae;g__Clarireedia	0.00300547	7.14635e-05		51b5bba41e97c3856af5993fa685a679	0.0050398	0.000217888
k__Fungi;p__Ascomycota;__;__;__;__	0.00294419	7.48345e-05		d63b1368d6557c2e3b0fb497bcd7628e	0.00494084	0.000231373
k__Fungi;p__Ascomycota;c__Dothideomycetes;o__Mycosphaerellales;f__Mycosphaerellaceae;g__Ramularia	0.00293774	6.90645e-05		363022b306795b56f83bca6c6a95acb7	0.00485807	0.000243469
k__Fungi;p__Basidiomycota;c__Agaricomycetes;o__Polyporales;f__Polyporaceae;g__Trametes	0.00293771	6.12954e-05		56ca8f23ce03a9ff193c850bd7bb953e	0.00483851	0.000228658
k__Fungi;p__Ascomycota;c__Leotiomycetes;o__Helotiales;f__Hyaloscyphaceae;g__Hyaloscypha	0.00271834	9.04375e-05		0cfac5c9895effa90e68c05a1e25b433	0.00481208	0.000207528
k__Fungi;p__Basidiomycota;c__Agaricomycetes;o__Polyporales;f__Meruliaceae;g__Phlebia	0.00271172	7.48853e-05		7688d6e8d285b3962784a1927d50b65d	0.00464629	0.00023327
k__Fungi;p__Ascomycota;c__Leotiomycetes;o__Helotiales;f__Sclerotiniaceae;g__Botrytis	0.00266484	6.06378e-05		1ba30f54cab60ce584f34ee715318d17	0.00457185	0.000190664
k__Fungi;p__Basidiomycota;c__Agaricomycetes;o__Russulales;f__Stereaceae;g__Stereum	0.00265455	8.21965e-05		a35641c133fd5a1dc17a5c35ac0219e4	0.00446947	0.000211125
k__Fungi;p__Basidiomycota;c__Tremellomycetes;o__Filobasidiales;f__Piskurozymaceae;g__Piskurozyma	0.00265403	7.31853e-05		a79b31ba275334db24540a1eab99d8c6	0.00442764	0.000213722
k__Fungi;p__Basidiomycota;c__Agaricomycetes;o__Russulales;f__Russulaceae;g__Russula	0.00260145	8.71416e-05		0b25eb75f7513fde73ce2b0ec70eea46	0.00427182	0.000157027
k__Fungi;p__Basidiomycota;c__Tremellomycetes;o__Tremellales;f__Bulleraceae;g__Genolevuria	0.00226951	5.65637e-05		8185b41f3e9039d7b32c14c23d2f1119	0.00424251	0.000234554
k__Fungi;p__Basidiomycota;c__Agaricomycetes;o__Polyporales;f__Polyporaceae;g__Fomes	0.00209601	5.30199e-05		39891a90529057b2fe70fdd5950e219a	0.00419733	0.000180216
k__Fungi;p__Ascomycota;c__Leotiomycetes;o__Helotiales;f__Dermateaceae;g__Naevala	0.00198595	6.66684e-05		075bef8391321cb4bebd494f5f0a1960	0.00398309	0.000177433
k__Fungi;p__Ascomycota;c__Leotiomycetes;__;__;__	0.0019685	5.48433e-05		4bd37b92de8ffdcbc563394a20c29855	0.00395063	0.000231668
k__Fungi;p__Basidiomycota;c__Agaricomycetes;o__Trechisporales;f__Trechisporales_fam_Incertae_sedis;g__Sertulicium	0.0018932	6.22346e-05		4396c2d5ebafe4029aa382b64f83c38e	0.00391772	0.000195304
k__Fungi;p__Ascomycota;c__Archaeorhizomycetes;o__Archaeorhizomycetales;__;__	0.00187876	5.01009e-05		df697122145f34e917d7f654197a30fd	0.00391182	0.000167443
k__Fungi;p__Ascomycota;c__Leotiomycetes;o__Rhytismatales;f__Rhytismataceae;g__Lophodermium	0.00184233	4.77454e-05		c07b9d652c0d90bfcccca39ae6cfe2af	0.00388131	0.000138486
k__Fungi;p__Ascomycota;c__Dothideomycetes;o__Pleosporales;__;__	0.00183894	5.09806e-05		daf153065f3c0d18e0a8548606586e8d	0.00384883	0.000173936
k__Fungi;p__Basidiomycota;c__Agaricomycetes;o__Hymenochaetales;f__Rickenellaceae;g__Peniophorella	0.00177497	5.01338e-05		681d2096241507ca784cccd120da8bc9	0.00372907	0.000186685
k__Fungi;p__Basidiomycota;c__Cystobasidiomycetes;o__Cystobasidiomycetes_ord_Incertae_sedis;__;__	0.00170694	4.9216e-05		b29e8e309305a661bb3a1925e5e5f353	0.00369227	0.000197063
k__Fungi;p__Basidiomycota;c__Agaricomycetes;o__Agaricales;f__Strophariaceae;g__Kuehneromyces	0.00163518	5.26294e-05		d549e895b8ea2a5be798b65aa89b74e2	0.00362392	0.000195265
k__Fungi;p__Ascomycota;c__Taphrinomycetes;o__Taphrinales;f__Taphrinaceae;g__Taphrina	0.00144882	5.79606e-05		40d5975894abe23975438278d094a964	0.0036023	0.000233935
k__Fungi;p__Basidiomycota;c__Agaricomycetes;o__Agaricales;f__Pleurotaceae;g__Pleurotus	0.00137777	4.95923e-05		2bf6e1d13633b8bc76bbb8b05d0a5df4	0.00357061	0.000166781
k__Fungi;p__Ascomycota;c__Leotiomycetes;o__Erysiphales;f__Erysiphaceae;g__Blumeria	0.00127216	4.52344e-05		448e83839e8e56806f32b4b00d4111c0	0.00343523	0.000155164
k__Fungi;p__Basidiomycota;c__Agaricomycetes;o__Thelephorales;f__Thelephoraceae;g__Thelephora	0.00123393	5.00124e-05		8662138aabae2ca71352c937034d71ba	0.00332085	0.000176855
k__Fungi;p__Ascomycota;c__Leotiomycetes;o__Helotiales;f__Mollisiaceae;__	0.00117763	5.11304e-05		900fa759b807b87e028d84da9e6b7393	0.00330774	0.000163007
k__Fungi;p__Basidiomycota;c__Agaricomycetes;o__Agaricales;f__Amanitaceae;g__Amanita	0.00116454	5.81201e-05		f796c845f91514863e7b3c798a268304	0.00325579	0.000122805
k__Fungi;p__Ascomycota;c__Dothideomycetes;o__Mycosphaerellales;f__Teratosphaeriaceae;g__Lapidomyces	0.00115475	4.21086e-05		91d970c2b3b3af2c09a906e17ae13b24	0.00322932	0.000158826
k__Fungi;p__Ascomycota;c__Leotiomycetes;o__Helotiales;f__Helotiales_fam_Incertae_sedis;g__Cystodendron	0.00105009	4.95877e-05		db1e37dc11ee54bc41574470db7e596f	0.00303023	0.000169174
k__Fungi;p__Basidiomycota;c__Cystobasidiomycetes;o__Cystobasidiomycetes_ord_Incertae_sedis;f__Symmetrosporaceae;g__Symmetrospora	0.000960174	3.87888e-05		c1cb394f20b9ad9c8f51cba3690553bc	0.00299024	0.000208071
k__Fungi;p__Basidiomycota;c__Agaricomycetes;o__Agaricales;f__Entolomataceae;g__Clitopilus	0.00095287	4.00432e-05		7beedf9b2c093cdcfeb979706de39a56	0.00263963	0.000135527
k__Fungi;p__Basidiomycota;c__Agaricomycetes;o__Russulales;f__Peniophoraceae;g__unidentified	0.00075913	4.5786e-05		1beb790bb145cffad38abea30c01cf38	0.00260744	0.000147525
k__Fungi;p__Ascomycota;c__Leotiomycetes;o__Helotiales;f__Helotiaceae;__	0.000714159	2.84261e-05		afa5b077da1636650f2d59d243964279	0.00260571	0.000126534
k__Fungi;p__Basidiomycota;c__Agaricomycetes;__;__;__	0.000672232	3.57796e-05		3fa077f63773c9ed115d4767dc1b52f3	0.0025891	0.000136643
k__Fungi;p__Basidiomycota;c__Agaricomycetes;o__Polyporales;f__Podoscyphaceae;g__Hypochnicium	0.000526854	2.31542e-05		362fae0c032b688ac09fc33c95221437	0.00256233	0.000134313
k__Fungi;p__Basidiomycota;c__Agaricomycetes;o__Polyporales;f__Fomitopsidaceae;g__Neoantrodia	0.000427233	2.55933e-05		ce0bb86b6d42accefd7fcd29133131c2	0.00244743	0.000172367
k__Fungi;p__Basidiomycota;c__Agaricomycetes;o__Polyporales;f__Dacryobolaceae;g__Dacryobolus	0.000423829	2.47251e-05		5aef23e2881cd6af1839db8b34ccff63	0.0024468	0.000142074
k__Fungi;p__Basidiomycota;c__Agaricomycetes;o__Polyporales;f__Phanerochaetaceae;g__Phanerochaete	0.000414309	2.68454e-05		d181cb003dc1fb32187589748cdb60d7	0.00241949	0.000170954
k__Fungi;p__Basidiomycota;c__Agaricomycetes;o__Russulales;f__Russulaceae;g__Lactarius	0.000360709	2.18609e-05		6cfc429c2693fee6f40ae0aef7f32692	0.00239843	0.000139834
k__Fungi;p__Ascomycota;c__Sordariomycetes;o__Sordariales;f__Bombardiaceae;g__Ramophialophora	0.000353145	2.53655e-05		24cc752248b0a1fc3fef14682eb1a3ce	0.00225043	0.000125403
k__Fungi;p__Ascomycota;c__Eurotiomycetes;o__Chaetothyriales;f__Cyphellophoraceae;g__unidentified	0.000136589	1.15831e-05		f862e661cc298c79a96152409e3b564d	0.00215125	0.000125231
k__Fungi;p__Basidiomycota;c__Tremellomycetes;o__Cystofilobasidiales;f__Cystofilobasidiaceae;g__Cystofilobasidium	0.000136021	9.64693e-06		a9e523fcc4cff58d21259af8202dd028	0.00203387	0.000116895
k__Fungi;p__Ascomycota;c__Leotiomycetes;o__Helotiales;f__Tricladiaceae;g__Tricladium	0.000134504	1.15456e-05		033de718eb0b9595ee5039cb6ae9a2b9	0.00194103	0.00011947
				f3654805bc229f8c16360c569d7f62a6	0.00193935	0.000112806
				836d558b56e9ec246d3047103012550d	0.00170034	0.000137412
				3951210527725591be07bc0f2ca809e2	0.00168768	9.14832e-05
				9218ebd627ac09e071cbe7f8d1e3196d	0.00164995	9.89128e-05
				ce921e1b12ff1475b7c6094661ec6e50	0.00164109	8.7476e-05
				051c8a0fd59b02c187eb8414661fbdc0	0.0016347	0.000121427
				2939ebf95e24455c2297b8b15f27e089	0.0014797	0.000100427
				5fd38e8d1d2be3de69534e48cc5422d4	0.00143664	8.7829e-05
				4633624948ab2f2f7577746915986947	0.00143416	8.1296e-05
				e177d4fb3d1dbedca540fe38aebda8b0	0.00124772	0.000111873
				57b98936d6bfa3a278e1c9812d47cd57	0.00121624	9.79399e-05
				ddf69c9b0c6386d32dba86fc2ca98714	0.00108519	8.33224e-05
				877ab57cd10db00463302bc058eddb35	0.00106923	8.13775e-05
				52269c5aafa8f3836b17afec3d8e2f3e	0.000970177	7.61744e-05
				2efa868a66ff2f17e4f635f2b739244c	0.000965279	8.78679e-05
				3d6ff085daa81e9af66b9acb85646857	0.000809289	7.62229e-05
				c30b843e41248df781d0e90947b20844	0.000623957	5.15411e-05
				9517d11434e28959716bfb1f88892252	0.000581043	6.70904e-05
				be6ad414d7038e6567ea7e07e6557265	0.000505037	5.44281e-05
				9606560921567c880f76710d0f4d49cc	0.000370635	5.00764e-05

## Sheet: Supplementary Table S8
Supplementary Table S8. Taxonomic classification results of ASVs with confidence values.
Feature ID	Taxon	Confidence
0035c7c825513ef485e05bb114ec483f	k__Fungi	1
009b856bdcd7954b5454f7f9adf82d04	k__Fungi	1
00c8a56f65b8756437e6306c3a374d55	k__Fungi;p__Ascomycota;c__Leotiomycetes;o__Helotiales;f__Tympanidaceae;g__unidentified;s__Tympanidaceae_sp	0.997409
00d7ebf12170cf2009c7a75b4bf9c250	k__Fungi;p__Ascomycota;c__Sordariomycetes;o__Sordariales;f__Chaetomiaceae;g__Botryotrichum;s__Botryotrichum_domesticum	0.934428
011ce9f36500fb78be4a053dbc27cd75	k__Fungi;p__Ascomycota;c__Sordariomycetes;o__Xylariales;f__Bartaliniaceae;g__Truncatella;s__Truncatella_angustata	0.964849
013379f76a507ef0825237eb000ada6f	k__Fungi;p__Ascomycota;c__Sordariomycetes;o__Sordariales;f__Sordariales_fam_Incertae_sedis;g__Papulaspora;s__Papulaspora_byssina	0.879026
01d4878237164c1a48f0baaf7bf6bac0	k__Fungi;p__Ascomycota;c__Dothideomycetes;o__Dothideomycetes_ord_Incertae_sedis;f__Dothideomycetes_fam_Incertae_sedis;g__Dilophia;s__Dilophia_sp	0.835572
020ff7fcb0d4f9719868a7c0b37ac43c	k__Fungi;p__Basidiomycota;c__Agaricomycetes;o__Agaricales;f__Lycoperdaceae;g__Lycoperdon	0.972131
02371abb63f231b3664099393d1494fc	k__Fungi;p__Basidiomycota;c__Malasseziomycetes;o__Malasseziales;f__Malasseziaceae;g__Malassezia;s__Malassezia_restricta	0.99913
028238bab91f519071931e617f1c24f2	k__Fungi	1
02cc714bddaf11fcb18a276493eb76bf	k__Fungi;p__Ascomycota;c__Leotiomycetes;o__Helotiales;f__Hyaloscyphaceae;g__Lachnum	0.999787
02deaf1c3098b9aa258d1154ecedaab4	k__Fungi;p__Ascomycota;c__Sordariomycetes;o__Xylariales;f__Bartaliniaceae;g__Truncatella;s__Truncatella_angustata	0.961913
030be6260b30524013a5af7bb44dea0f	k__Fungi;p__Ascomycota;c__Saccharomycetes;o__Saccharomycetales;f__Debaryomycetaceae;g__Debaryomyces	0.999991
033de718eb0b9595ee5039cb6ae9a2b9	k__Fungi;p__Ascomycota;c__Leotiomycetes;o__Helotiales	0.985807
03b3edc2196f4d72e30fcef96cd98acd	k__Fungi;p__Ascomycota;c__Leotiomycetes;o__Helotiales	0.920299
03d7385c772d5c71eb7714ee662c4a3b	k__Fungi	1
03fd1211a0b83b23eea6f44df9d2244d	k__Fungi;p__Ascomycota;c__Dothideomycetes;o__Capnodiales;f__Cladosporiaceae;g__Cladosporium;s__Cladosporium_halotolerans	0.981468
04137cbfd1ad1bee029e7342f234700d	k__Fungi	1
0414ffc54c2f31179519e969afba09ef	k__Fungi;p__Mortierellomycota;c__Mortierellomycetes;o__Mortierellales;f__Mortierellaceae;g__Mortierella;s__Mortierella_macrocystis	0.999996
044788ee6e495889c355306dc396c7ad	k__Fungi	1
04ce62cd2edd29014f3ffe2253008ba6	k__Fungi;p__Ascomycota;c__Sordariomycetes;o__Sordariales;f__Sordariales_fam_Incertae_sedis;g__Papulaspora;s__Papulaspora_byssina	0.734593
04eccee410c43cb0dda57e83cb0a8291	k__Fungi;p__Basidiomycota;c__Agaricomycetes;o__Agaricales;f__Cortinariaceae;g__Cortinarius	0.999829
0514fe12a581c3304540c0986d4a3769	k__Fungi;p__Ascomycota;c__Sordariomycetes;o__Sordariales;f__Sordariales_fam_Incertae_sedis;g__Papulaspora;s__Papulaspora_byssina	0.745114
051c8a0fd59b02c187eb8414661fbdc0	k__Fungi;p__Ascomycota;c__Dothideomycetes;o__Pleosporales;f__Melanommataceae;g__Camposporium;s__Camposporium_appendiculatum	0.999789
0563f3f792ebfc51899dbf17304eab57	k__Fungi	1
0586e03170a7d3b4bd224dd49458a2b4	k__Fungi;p__Basidiomycota;c__Agaricomycetes;o__Agaricales;f__Psathyrellaceae;g__Coprinopsis;s__Coprinopsis_lagopus	0.941517
05cd751516e559b0e4c8e13ae4e41084	k__Fungi;p__Ascomycota;c__Dothideomycetes	1
0677511ef8894e274335fd441474d31d	k__Fungi;p__Basidiomycota;c__Malasseziomycetes;o__Malasseziales;f__Malasseziaceae;g__Malassezia;s__Malassezia_arunalokei	0.999899
0677ecde9f751a5e126cfd3f00a83c1e	k__Fungi	1
06f3332f7442207c4d71b18c98128df8	k__Fungi;p__Ascomycota;c__Saccharomycetes;o__Saccharomycetales;f__Debaryomycetaceae;g__Debaryomyces	0.999998
075bef8391321cb4bebd494f5f0a1960	k__Fungi	1
07cb1300a6166361b7aaa35ea8b3bf3c	k__Fungi;p__Basidiomycota;c__Malasseziomycetes;o__Malasseziales;f__Malasseziaceae;g__Malassezia;s__Malassezia_restricta	0.999569
07d70789091bc274d8409d41d94270c3	k__Fungi;p__Basidiomycota;c__Agaricomycetes;o__Sebacinales	0.999782
08aaa8c825716923deacd5514aa774e5	k__Fungi;p__Ascomycota;c__Saccharomycetes;o__Saccharomycetales;f__Phaffomycetaceae;g__Cyberlindnera;s__Cyberlindnera_jadinii	1
08df6a1629791f0efb0f06e698a57dea	k__Fungi	1
094d69c789d7bacf100c78caa809dd60	k__Fungi	1
0977043c66038ed52b64f1b36e41bbbb	k__Fungi;p__Ascomycota;c__Dothideomycetes	1
09a274670536a3896553672d8cbe2a30	k__Fungi;p__Ascomycota;c__Sordariomycetes;o__Sordariales;f__Sordariales_fam_Incertae_sedis;g__Papulaspora;s__Papulaspora_byssina	0.917774
0a007d3e3a6040875eaf51ba52f3be52	k__Fungi;p__Ascomycota;c__Saccharomycetes;o__Saccharomycetales;f__Metschnikowiaceae;g__Clavispora;s__Clavispora_lusitaniae	0.999994
0a69a06c09b04f025826d4264035e48b	k__Fungi;p__Ascomycota;c__Leotiomycetes;o__Helotiales;f__Hyaloscyphaceae;g__Hyaloscypha	0.82172
0aa5fb2de271f410f1aa02933bd4b6b3	k__Fungi	1
0ae0ae522e5ff9ff611d36419831aac7	k__Fungi;p__Ascomycota;c__Sordariomycetes;o__Sordariales;f__Sordariales_fam_Incertae_sedis;g__Papulaspora;s__Papulaspora_byssina	0.835179
0b085cf96635f916b7fa25fcce49e928	k__Fungi;p__Ascomycota;c__Saccharomycetes;o__Saccharomycetales;f__Lipomycetaceae;g__Myxozyma;s__Myxozyma_sp	0.999141
0b25eb75f7513fde73ce2b0ec70eea46	k__Fungi;p__Ascomycota;c__Saccharomycetes;o__Saccharomycetales;f__Lipomycetaceae;g__Myxozyma;s__Myxozyma_sp	0.998535
0b86d26c78809511d7d61562df2ee23d	k__Fungi;p__Ascomycota;c__Leotiomycetes;o__Helotiales;f__Helotiales_fam_Incertae_sedis;g__Chalara;s__Chalara_holubovae	0.907756
0b9a3f6f9b5747c705bb13e2945b379d	k__Fungi;p__Ascomycota;c__Leotiomycetes;o__Helotiales;f__Tricladiaceae;g__Tricladium;s__Tricladium_splendens	0.999821
0bb0c0687c44265093821a6a45f5f455	k__Fungi	1
0c517eafbaa1aade2248efd0701b5ee1	k__Fungi;p__Basidiomycota;c__Malasseziomycetes;o__Malasseziales;f__Malasseziaceae;g__Malassezia;s__Malassezia_restricta	0.999692
0c77e3dce0f082fb6135bcc6b6ae81e2	k__Fungi;p__Ascomycota;c__Leotiomycetes;o__Helotiales;f__Mollisiaceae;g__Phialocephala	0.872257
0c858fcda817071b1cb70f438242f6c9	k__Fungi;p__Ascomycota;c__Sordariomycetes;o__Sordariales;f__Sordariales_fam_Incertae_sedis;g__Papulaspora;s__Papulaspora_byssina	0.789938
0cfac5c9895effa90e68c05a1e25b433	k__Fungi;p__Ascomycota;c__Saccharomycetes;o__Saccharomycetales;f__Saccharomycetales_fam_Incertae_sedis;g__Candida;s__Candida_zeylanoides	0.909527
0debbd4d7c64aec45b7ee37af303075b	k__Fungi	1
0e2741491eb968c9b125d47f06bb91b6	k__Fungi;p__Basidiomycota;c__Malasseziomycetes;o__Malasseziales;f__Malasseziaceae;g__Malassezia;s__Malassezia_restricta	0.999412
0f0a3f5b63d33e73ccbcb96373b62c0b	k__Fungi;p__Basidiomycota;c__Tremellomycetes;o__Trichosporonales;f__Trichosporonaceae;g__Cutaneotrichosporon;s__Cutaneotrichosporon_dermatis	0.894888
0f753e2c2a72a669ba806ecbcdad95cb	k__Fungi;p__Ascomycota;c__Dothideomycetes;o__Mytilinidales;f__Gloniaceae;g__Cenococcum	0.945804
0f9da58a497abda10400d55dd6387778	k__Fungi	1
106130b68d485c62e0ee4ba32059af4d	k__Fungi	1
119965f6d05ef55a0dfe838eb3f57851	k__Fungi;p__Basidiomycota;c__Tremellomycetes;o__Trichosporonales;f__Trichosporonaceae;g__Trichosporon	1
11a9de8177e0ed85101efcb026f2088b	k__Fungi;p__Ascomycota;c__Saccharomycetes;o__Saccharomycetales;f__Lipomycetaceae;g__Myxozyma;s__Myxozyma_sp	0.999954
127ababd5e1a943e0feabc916dfb64c0	k__Fungi;p__Ascomycota;c__Sordariomycetes;o__Xylariales;f__Bartaliniaceae;g__Truncatella;s__Truncatella_angustata	0.885108
12fe7af3cf58f3f905308c9748d08f03	k__Fungi;p__Ascomycota;c__Sordariomycetes;o__Sordariales;f__Sordariales_fam_Incertae_sedis;g__Papulaspora;s__Papulaspora_byssina	0.80554
1331fd735647b1e69678814afe0db8af	k__Fungi;p__Ascomycota;c__Saccharomycetes;o__Saccharomycetales;f__Debaryomycetaceae;g__Debaryomyces	0.999992
13ae29a78a1ba5874a58b91a6ebeabd0	k__Fungi;p__Basidiomycota;c__Agaricomycetes;o__Tremellodendropsidales;f__unidentified;g__unidentified;s__Tremellodendropsidales_sp	0.999852
15826e907bac70b919c9a64724e8b1f4	k__Fungi	1
15919e4f0600d3fe3e90625722cc06e5	k__Fungi;p__Ascomycota;c__Leotiomycetes;o__Helotiales;f__Hyaloscyphaceae;g__Hyaloscypha;s__Hyaloscypha_finlandica	0.991139
161c77f7b2fa0f45ea1211f7b8780896	k__Fungi;p__Basidiomycota;c__Agaricomycetes;o__Auriculariales;f__unidentified;g__unidentified;s__Auriculariales_sp	0.974483
164210c043e90ad9bf3c56a806cb8acf	k__Fungi	1
16f4d2da5ac340f05d6f7455999c37bb	k__Fungi;p__Basidiomycota;c__Tremellomycetes;o__Filobasidiales;f__Piskurozymaceae;g__Piskurozyma	0.999995
17410dd3a69b077a9ef3fa8caa054607	k__Fungi;p__Basidiomycota;c__Tremellomycetes;o__Tremellales;f__Bulleribasidiaceae;g__Vishniacozyma;s__Vishniacozyma_victoriae	0.993474
17a675125e180c2f95d87fbd5db79640	k__Fungi;p__Ascomycota;c__Sordariomycetes;o__Sordariales;f__Sordariales_fam_Incertae_sedis;g__Papulaspora;s__Papulaspora_byssina	0.758359
18306ec1f7139902093612f48dd31774	k__Fungi;p__Ascomycota;c__Sordariomycetes;o__Sordariales;f__Sordariales_fam_Incertae_sedis;g__Papulaspora;s__Papulaspora_byssina	0.769863
18c65ab37f56bd2c90220106d23b5771	k__Fungi;p__Basidiomycota;c__Agaricomycetes;o__Atheliales;f__Tylosporaceae;g__Tylospora;s__Tylospora_fibrillosa	0.984288
18cf275c7463d174a61c379145dfcc76	k__Fungi;p__Ascomycota	0.712312
1923950d6e107c8d6930bde02fe8de9c	k__Fungi	1
19ad914176e6590aadf9dfb260e4774a	k__Fungi	1
19de750735ff1dfca63c5f7babcd09f0	k__Fungi;p__Ascomycota;c__Leotiomycetes;o__Helotiales	0.979534
1a11b15e321310ef7c4686d913cdb097	k__Fungi;p__Ascomycota;c__Sordariomycetes;o__Glomerellales;f__Plectosphaerellaceae;g__Plectosphaerella	0.999729
1a9247618075a57e192d23cbf31be76f	k__Fungi	1
1aaa67d11f0285e7aca58636cf046cc6	k__Fungi;p__Ascomycota	0.721248
1ab837cadd7f6ac931811cffc39ceff2	k__Fungi;p__Basidiomycota;c__Agaricomycetes;o__Sebacinales;f__Sebacinaceae;g__Sebacina;s__Sebacina_epigaea	0.7019
1ac6dfaa47474171cba1281a4821d083	k__Fungi;p__Ascomycota;c__Sordariomycetes;o__Sordariales;f__Sordariales_fam_Incertae_sedis;g__Papulaspora;s__Papulaspora_byssina	0.820716
1adaf39fb645ca0d9fa7e39a7a2878fc	k__Fungi	1
1afac4d9b01288ea4740220fa27b84a9	k__Fungi	1
1ba30f54cab60ce584f34ee715318d17	k__Fungi	1
1bc7e0e95283320327c8ac9502ae344f	k__Fungi;p__Ascomycota;c__Saccharomycetes;o__Saccharomycetales;f__Lipomycetaceae;g__Myxozyma;s__Myxozyma_sp	0.999916
1beb790bb145cffad38abea30c01cf38	k__Fungi;p__Ascomycota;c__Leotiomycetes;o__Helotiales;f__Sclerotiniaceae;g__Botrytis;s__Botrytis_caroliniana	0.965066
1bfa1be16228149f73e7c39f511e2d73	k__Fungi;p__Ascomycota;c__Sordariomycetes;o__Sordariales;f__Sordariales_fam_Incertae_sedis;g__Papulaspora;s__Papulaspora_byssina	0.712678
1c75c00a2c4b5b008548f64103b12365	k__Fungi	1
1d217869dc72e82c2c2cc6c0cad69d18	k__Fungi;p__Mucoromycota;c__Umbelopsidomycetes;o__Umbelopsidales;f__Umbelopsidaceae;g__Umbelopsis;s__Umbelopsis_changbaiensis	0.943571
1d452915dfb4e4dd51f0b8dcda0fdcc3	k__Fungi	1
1d6db5db2ee6b28dcd420c504cc81512	k__Fungi;p__Ascomycota;c__Dothideomycetes	1
1ddae21112151ccf310aba209c983c8d	k__Fungi;p__Mortierellomycota;c__Mortierellomycetes;o__Mortierellales;f__Mortierellaceae;g__Mortierella;s__Mortierella_macrocystis	0.999997
1df07973d387f7e31a330ae7b9d50aba	k__Fungi;p__Basidiomycota;c__Tremellomycetes;o__Tremellales;f__Bulleribasidiaceae;g__Vishniacozyma;s__Vishniacozyma_heimaeyensis	0.999983
1e8374090809dedccb6cc04efab8a38c	k__Fungi;p__Ascomycota;c__Sordariomycetes;o__Sordariales;f__Sordariales_fam_Incertae_sedis;g__Papulaspora;s__Papulaspora_byssina	0.867293
1eb39336e168ba172fc10a49d904a642	k__Fungi;p__Ascomycota;c__Leotiomycetes;o__Helotiales	0.976495
1ec5d7bd850dff089c135f222723a009	k__Fungi	1
1eeb38c4dbe3c9930611fad634f1d882	k__Fungi;p__Ascomycota;c__Leotiomycetes;o__Helotiales;f__Sclerotiniaceae;g__Monilinia;s__Monilinia_baccarum	0.999093
1f5f364de6b273e2b8248dc0fc732a60	k__Fungi	1
1fa979efa8396da6e82c9d8cbcd5ba9c	k__Fungi;p__Ascomycota;c__Dothideomycetes;o__Pleosporales;f__Phaeosphaeriaceae;g__Phaeosphaeria;s__Phaeosphaeria_oryzae	0.99999
1fb64484ba332af6eae9ecfa6ca4f51d	k__Fungi	1
1fbbe11f094f52721d454d63ba5549fd	k__Fungi	1
1fc168b10b7d461c10fffd5d51eede57	k__Fungi;p__Basidiomycota;c__Agaricomycetes;o__Russulales;f__Russulaceae;g__Russula;s__Russula_versicolor	1
20862277531743daae33d8d4eee3be6e	k__Fungi;p__Ascomycota;c__Dothideomycetes;o__Capnodiales;f__Cladosporiaceae;g__Cladosporium	0.917945
20a12cb2be3208edd03038ea5b6e32d1	k__Fungi	1
20c68b9e53507a4458e5cffa28d09368	k__Fungi	1
20cc18189edd72f8aa1b19fbf964232f	k__Fungi;p__Ascomycota;c__Dothideomycetes;o__Venturiales;f__Venturiaceae;g__Venturia;s__Venturia_inaequalis	0.837635
20f6ef327123cab5c5a2ca8bb3835ed9	k__Fungi;p__Ascomycota;c__Saccharomycetes;o__Saccharomycetales;f__Cephaloascaceae;g__Cephaloascus;s__Cephaloascus_fragrans	0.999999
21d66beae28dfa93a40923a39cc24f7a	k__Fungi	1
226e78bae4b64cbcc1e10bfd41cc4fa9	k__Fungi;p__Ascomycota;c__Saccharomycetes;o__Saccharomycetales;f__Phaffomycetaceae;g__Cyberlindnera;s__Cyberlindnera_jadinii	1
227400fabece9de958d1346cfc9afcee	k__Fungi;p__Basidiomycota;c__Agaricomycetes;o__Russulales;f__Russulaceae;g__Russula;s__Russula_versicolor	0.999999
228319a712791c8a48ebe2d81b157841	k__Fungi;p__Ascomycota;c__Sordariomycetes;o__Sordariales;f__Sordariales_fam_Incertae_sedis;g__Papulaspora;s__Papulaspora_byssina	0.749603
22b2931aaff74db4c0ed54bc86acf932	k__Fungi;p__Ascomycota;c__Leotiomycetes;o__Helotiales;f__Tricladiaceae;g__Tricladium;s__Tricladium_splendens	0.999724
23285441764ed4bb1b565aa782b440fc	k__Fungi;p__Ascomycota;c__Sordariomycetes;o__Xylariales;f__Bartaliniaceae;g__Truncatella;s__Truncatella_angustata	0.970004
237433e8eac7219a9732f15878003f79	k__Fungi;p__Basidiomycota;c__Agaricomycetes;o__Agaricales;f__Cortinariaceae;g__Cortinarius	0.999872
241956759ccf65d071a9e919fcfa5af5	k__Fungi;p__Basidiomycota;c__Malasseziomycetes;o__Malasseziales;f__Malasseziaceae;g__Malassezia;s__Malassezia_restricta	0.99966
24450f0e607e0af835b749dbb9d108fa	k__Fungi;p__Ascomycota;c__Sordariomycetes;o__Sordariales;f__Chaetomiaceae;g__Humicola;s__Humicola_fuscoatra	0.797736
24cc752248b0a1fc3fef14682eb1a3ce	k__Fungi;p__Basidiomycota;c__Agaricomycetes;o__Sebacinales;f__Sebacinaceae;g__Sebacina;s__Sebacina_epigaea	0.807159
25a12eb5c9e87a6d1e356d42fca837d2	k__Fungi;p__Basidiomycota;c__Malasseziomycetes;o__Malasseziales;f__Malasseziaceae;g__Malassezia;s__Malassezia_sympodialis	0.999995
2625888a1533a456d351aa5f2aa327db	k__Fungi	1
266428e721beff38867ef37f68b60068	k__Fungi	1
2691dc08c704a667c16d3f6c980971a3	k__Fungi;p__Ascomycota;c__Leotiomycetes	0.999294
26ae6b079e2b8192322becd2bfa404f0	k__Fungi	1
26ea0311386a9ba539e20a8452209f18	k__Fungi;p__Basidiomycota;c__Tremellomycetes;o__Tremellales;f__Bulleribasidiaceae;g__Vishniacozyma;s__Vishniacozyma_carnescens	0.78528
26f65c1ffe90746d09efd4cf550c0af2	k__Fungi;p__Ascomycota;c__Sordariomycetes;o__Xylariales;f__Bartaliniaceae;g__Truncatella;s__Truncatella_angustata	0.963063
27ade8d7d1ac9f09e780059d3b52d567	k__Fungi	1
27d8155d0793e6d703dbaa5ace17c22a	k__Fungi;p__Ascomycota;c__Saccharomycetes;o__Saccharomycetales;f__Saccharomycetaceae;g__Saccharomyces	1
281b048de7cb9061ba148baa9fcb559d	k__Fungi	1
28bb8c5f71e637218f280d83ee100c90	k__Fungi;p__Ascomycota;c__Dothideomycetes	1
28f7a6f786ad3723763d393c0f13111e	k__Fungi	1
2921b055f66939d94bf42647a0f22584	k__Fungi;p__Basidiomycota;c__Malasseziomycetes;o__Malasseziales;f__Malasseziaceae;g__Malassezia;s__Malassezia_restricta	0.998582
2939ebf95e24455c2297b8b15f27e089	k__Fungi;p__Basidiomycota;c__Agaricomycetes;o__Boletales;f__Paxillaceae;g__Paxillus;s__Paxillus_involutus	0.999981
2994200c4581fe49710e6ad01aaf6b18	k__Fungi;p__Basidiomycota;c__Malasseziomycetes;o__Malasseziales;f__Malasseziaceae;g__Malassezia;s__Malassezia_restricta	0.999107
2a2857ebc9a83302598d9071d49b6e21	k__Fungi;p__Basidiomycota;c__Agaricomycetes;o__Russulales;f__Russulaceae;g__Russula;s__Russula_versicolor	1
2a72996464a8eee7226638bab87beab4	k__Fungi	1
2a969ac322427fff703af3025cd883f5	k__Fungi;p__Basidiomycota;c__Agaricomycetes;o__Sebacinales;f__Sebacinaceae;g__Sebacina	0.999999
2b9431837b48a2708650f0ae14dc189e	k__Fungi;p__Mucoromycota;c__Mucoromycetes;o__Mucorales;f__Mucoraceae;g__Mucor;s__Mucor_hiemalis	0.993851
2ba7e135a60e4a44adeddf55627af29a	k__Fungi	1
2bf56f50207b9c23965470d06fb7b806	k__Fungi;p__Basidiomycota;c__Tremellomycetes;o__Tremellales;f__Cryptococcaceae;g__Cryptococcus;s__Cryptococcus_neoformans	0.999999
2bf6e1d13633b8bc76bbb8b05d0a5df4	k__Fungi;p__Ascomycota;c__Saccharomycetes;o__Saccharomycetales;f__Saccharomycetales_fam_Incertae_sedis;g__Diutina;s__Diutina_rugosa	0.999992
2c17d6bfb9ecaa4b3f128c047057dbb9	k__Fungi	1
2ca43f01665927972ff38282f283ab0d	k__Fungi;p__Basidiomycota;c__Agaricomycetes;o__Agaricales;f__Cortinariaceae;g__Cortinarius	0.999872
2cd9e58f17bff14cbc2d0645c3799446	k__Fungi	1
2d2b8881b082d9bfeb9cbc65726109df	k__Fungi	1
2d2e91b607ae44ddde28202e35f418e0	k__Fungi	1
2d475f37491737e22ed759de3f69a420	k__Fungi	1
2d6f4c466ad1d3fe4677065a33762caf	k__Fungi;p__Ascomycota;c__Dothideomycetes	1
2d8bc44bb21ce16ff58a95691553ff3b	k__Fungi;p__Ascomycota;c__Pezizomycetes;o__Pezizales;f__Pyronemataceae;g__Wilcoxina;s__Wilcoxina_rehmii	0.99999
2db72fcb9d041e51eee3d7ee44d37fe8	k__Fungi;p__Ascomycota;c__Leotiomycetes;o__Helotiales	0.98633
2dbc6500216b9402e590495d694d2f47	k__Fungi;p__Ascomycota;c__Leotiomycetes;o__Thelebolales;f__Thelebolaceae;g__Thelebolus;s__Thelebolus_globosus	0.935426
2e1507e9438e26c1c5ab1db1f77dde53	k__Fungi;p__Ascomycota;c__Saccharomycetes;o__Saccharomycetales;f__Debaryomycetaceae;g__Debaryomyces	0.999992
2e1b4f8875e6ac133d585a977412d1f4	k__Fungi;p__Ascomycota;c__Leotiomycetes;o__Helotiales;f__Helotiales_fam_Incertae_sedis;g__Chalara;s__Chalara_pseudoaffinis	0.998576
2ee5a39c374cf994f69be946f8699591	k__Fungi;p__Basidiomycota;c__Malasseziomycetes;o__Malasseziales;f__Malasseziaceae;g__Malassezia;s__Malassezia_restricta	0.999329
2efa868a66ff2f17e4f635f2b739244c	k__Fungi;p__Ascomycota;c__Leotiomycetes;o__Helotiales;f__Mollisiaceae;g__Phialocephala	0.751773
300ab6cb475d0bda58258dca8d563b44	k__Fungi;p__Ascomycota;c__Sordariomycetes;o__Sordariales;f__Sordariales_fam_Incertae_sedis;g__Papulaspora;s__Papulaspora_byssina	0.985697
3092a952d914d94f9c8815a3c2a2a66a	k__Fungi	1
30c8f9fc1f7bd114dbc9540db28855bb	k__Fungi;p__Mucoromycota;c__Mucoromycetes;o__Mucorales;f__Mucoraceae;g__Mucor;s__Mucor_saturninus	0.999807
31602e5de7a0f2f2772cfe7e2016aced	k__Fungi	1
3171654cf9d2e3b1fe0e761f82d8627e	k__Fungi;p__Ascomycota;c__Leotiomycetes;o__Helotiales;f__Myxotrichaceae;g__Oidiodendron;s__Oidiodendron_pilicola	0.993537
3189dbb9fb5bd2ca88d521ae17f35ac8	k__Fungi;p__Ascomycota;c__Sordariomycetes;o__Xylariales;f__Bartaliniaceae;g__Truncatella;s__Truncatella_angustata	0.969287
3278f7756adfb05f85ef9a367bc04ed4	k__Fungi;p__Ascomycota;c__Leotiomycetes;o__Thelebolales;f__Pseudeurotiaceae;g__Geomyces;s__Geomyces_auratus	0.975241
32da816dbab5aa8987cff740da46320f	k__Fungi;p__Ascomycota;c__Sordariomycetes;o__Sordariales;f__Sordariales_fam_Incertae_sedis;g__Papulaspora;s__Papulaspora_byssina	0.872246
33153b6a6f608ede47c2390da6b9d984	k__Fungi	1
333dc38d779f5a7f9c4bd0a3769656c0	k__Fungi	1
33e05ba422c0f9080243085fb98334eb	k__Fungi;p__Ascomycota	0.946127
341469c61030944262ecd456e74b7640	k__Fungi;p__Ascomycota;c__Sordariomycetes;o__Sordariales;f__Sordariales_fam_Incertae_sedis;g__Papulaspora;s__Papulaspora_byssina	0.871653
34c46288b6d9a563d132b5b0578081ad	k__Fungi;p__Basidiomycota;c__Agaricomycetes;o__Sebacinales;f__Serendipitaceae;g__Serendipita;s__Serendipita_sp	0.780109
350418be0db4219a1fa836cbfa850ea6	k__Fungi;p__Ascomycota;c__Leotiomycetes;o__Helotiales;f__Mollisiaceae;g__Phialocephala	0.755493
354ae3df91969b7a5ad5aa73a65aff02	k__Fungi;p__Ascomycota;c__Leotiomycetes;o__Helotiales;f__Myxotrichaceae;g__Oidiodendron;s__Oidiodendron_pilicola	0.990963
357d8e944d29c2671978b19e4443e9a9	k__Fungi;p__Ascomycota;c__Leotiomycetes;o__Helotiales	0.978211
358d5e0ea166b0f1299dce220863b668	k__Fungi	1
35cbf4a4c967210d3a219e7538cb0df1	k__Fungi;p__Ascomycota;c__Saccharomycetes;o__Saccharomycetales;f__Saccharomycetaceae;g__Kluyveromyces;s__Kluyveromyces_wickerhamii	0.987239
36126261a9dc187fb8c847a5a43acd22	k__Fungi	1
362fae0c032b688ac09fc33c95221437	k__Fungi;p__Ascomycota;c__Leotiomycetes;o__Helotiales;f__Helotiaceae	0.715657
363022b306795b56f83bca6c6a95acb7	k__Fungi;p__Ascomycota;c__Leotiomycetes;o__Helotiales;f__Sclerotiniaceae;g__Botrytis;s__Botrytis_caroliniana	0.963684
364cf9fdcd8f799cdfbb85cc0e20d7ba	k__Fungi;p__Ascomycota;c__Dothideomycetes;o__Mytilinidales;f__Gloniaceae;g__Cenococcum	0.737677
3674b469fbf083085378b936df19d76c	k__Fungi	1
36c221cf0388533d632922e75d99b648	k__Fungi;p__Ascomycota;c__Leotiomycetes;o__Helotiales;f__Helotiaceae	0.869523
36c7ac9f10834a3e738c44fb562176bb	k__Fungi;p__Basidiomycota;c__Agaricomycetes;o__Sebacinales;f__Sebacinaceae;g__Sebacina;s__Sebacina_epigaea	0.76553
371a5f21cdefdea7823bb6ec737ca3aa	k__Fungi	1
37291665c632585966ed4ad65cb2c9be	k__Fungi;p__Ascomycota;c__Pezizomycetes;o__Pezizales;f__Discinaceae;g__Gyromitra;s__Gyromitra_infula	0.993775
37eaf13801138e48262bf4bce5f1f220	k__Fungi;p__Basidiomycota;c__Tremellomycetes;o__Cystofilobasidiales;f__Mrakiaceae;g__Tausonia;s__Tausonia_pullulans	1
38801275d01e896d88a1ee4a3081e4d1	k__Fungi;p__Ascomycota;c__Saccharomycetes;o__Saccharomycetales;f__Lipomycetaceae;g__Myxozyma;s__Myxozyma_sp	0.999438
38cb93eabbbb854ce047b71ffded0493	k__Fungi;p__Ascomycota;c__Sordariomycetes;o__Sordariales;f__Sordariales_fam_Incertae_sedis;g__Papulaspora;s__Papulaspora_byssina	0.81958
3951210527725591be07bc0f2ca809e2	k__Fungi	1
39630f79a5a2f850069c015bee1b417f	k__Fungi;p__Ascomycota;c__Sordariomycetes;o__Xylariales;f__Bartaliniaceae;g__Truncatella;s__Truncatella_angustata	0.969903
3969fc67de524073a6053fd029cb05a2	k__Fungi	1
396c5417abee4d6d3f0bc55e8d489321	k__Fungi;p__Ascomycota;c__Leotiomycetes;o__Helotiales;f__Leotiaceae;g__Pezoloma;s__Pezoloma_ciliifera	0.975376
3973b0b0c802ef9acfabfa29794d4592	k__Fungi;p__Basidiomycota;c__Malasseziomycetes;o__Malasseziales;f__Malasseziaceae;g__Malassezia;s__Malassezia_arunalokei	0.999986
3981c92ef9993758c90f256db667f182	k__Fungi;p__Basidiomycota;c__Agaricomycetes;o__Sebacinales;f__Serendipitaceae;g__Serendipita;s__Serendipita_sp	0.985043
39891a90529057b2fe70fdd5950e219a	k__Fungi	1
3a0436bcf0818812155d34b9be767cb2	k__Fungi;p__Ascomycota;c__Sordariomycetes;o__Sordariales;f__Sordariales_fam_Incertae_sedis;g__Papulaspora;s__Papulaspora_byssina	0.8321
3a2f45be7fc2fa3d502713085bdd3d8f	k__Fungi;p__Ascomycota;c__Leotiomycetes;o__Helotiales;f__Helotiaceae;g__Scytalidium;s__Scytalidium_vaccinii	0.741154
3a89785e30859afb4cc9a5a2d76c2ca9	k__Fungi;p__Basidiomycota;c__Tremellomycetes;o__Trichosporonales;f__Trichosporonaceae;g__Cutaneotrichosporon;s__Cutaneotrichosporon_dermatis	0.885673
3b18fcfe845a7b9c62d36535ac6766dc	k__Fungi	1
3b518435429c0ba3bf7762444e5b0958	k__Fungi;p__Ascomycota;c__Leotiomycetes;o__Helotiales;f__Myxotrichaceae;g__Oidiodendron;s__Oidiodendron_pilicola	0.996174
3c977ee5476a66173244c2a9a2a9f3c6	k__Fungi;p__Ascomycota;c__Sordariomycetes;o__Hypocreales;f__Nectriaceae;g__Fusarium	0.999993
3cd701dffc7174390d19fd0fe05dd0d3	k__Fungi	1
3d6ff085daa81e9af66b9acb85646857	k__Fungi;p__Ascomycota;c__Dothideomycetes;o__Pleosporales;f__Lophiostomataceae;g__Lophiostoma	0.907898
3dffddd25a3bf403838e374426f58a61	k__Fungi	1
3e67fd247445c9f216c62fa60de163e9	k__Fungi;p__Ascomycota;c__Sordariomycetes;o__Xylariales;f__Bartaliniaceae;g__Truncatella;s__Truncatella_angustata	0.963603
3e775f09e1279d4d251c1c813ab1ffad	k__Fungi	1
3ecdd3d8ff1275f5d90bd4f7e6b636c2	k__Fungi;p__Ascomycota;c__Sordariomycetes;o__Sordariales;f__Sordariales_fam_Incertae_sedis;g__Papulaspora;s__Papulaspora_byssina	0.829599
3efdd85324439d577eab0845252bb95b	k__Fungi	1
3f110658a54a3ff22a4f14251fcfc4d6	k__Fungi;p__Ascomycota;c__Sordariomycetes;o__Hypocreales;f__Nectriaceae;g__Fusarium	0.999991
3fa077f63773c9ed115d4767dc1b52f3	k__Fungi	1
3fb0e7e796aa2ef6401d7bb28fd8268f	k__Fungi;p__Basidiomycota;c__Tremellomycetes;o__Filobasidiales;f__Filobasidiaceae;g__Naganishia;s__Naganishia_diffluens	0.818989
403a311936f489ed36c67e2ccf6b9888	k__Fungi	1
40c0516e73144f306ec28affe4832d14	k__Fungi	1
40d5975894abe23975438278d094a964	k__Fungi	1
40ebea27e83a1a641e6da60fca150bfd	k__Fungi;p__Ascomycota;c__Dothideomycetes;o__Pleosporales;f__Phaeosphaeriaceae;g__Parastagonospora	0.858637
410d4ff680b68967b54765ee923b826e	k__Fungi;p__Ascomycota;c__Leotiomycetes;o__Helotiales;f__Tympanidaceae	0.857905
414d2bcd7d2cc4b531d3f75143147089	k__Fungi;p__Ascomycota;c__Saccharomycetes;o__Saccharomycetales;f__Phaffomycetaceae;g__Cyberlindnera;s__Cyberlindnera_jadinii	1
41a87449ae8956005cd57db187348533	k__Fungi;p__Ascomycota;c__Leotiomycetes;o__Helotiales;f__Helotiaceae;g__Tetracladium;s__Tetracladium_sp	0.903099
41d9a65d7167614d9297c430a0d04467	k__Fungi;p__Ascomycota;c__Saccharomycetes;o__Saccharomycetales;f__Saccharomycetales_fam_Incertae_sedis;g__Candida;s__Candida_sake	0.999963
4234e2f3ed2537cc43505912d0d21071	k__Fungi;p__Basidiomycota;c__Malasseziomycetes;o__Malasseziales;f__Malasseziaceae;g__Malassezia;s__Malassezia_restricta	0.999329
428361886d61ce12431239cfeddd0a0e	k__Fungi;p__Ascomycota;c__Dothideomycetes;o__Pleosporales;f__Lophiostomataceae;g__Lophiostoma	0.895069
4396c2d5ebafe4029aa382b64f83c38e	k__Fungi;p__Basidiomycota;c__Malasseziomycetes;o__Malasseziales;f__Malasseziaceae;g__Malassezia;s__Malassezia_restricta	0.999333
44402258dac8eabacbeeb8aa0f29a48c	k__Fungi	1
447e0e7d35af846de0871cc17e61b143	k__Fungi	1
448e83839e8e56806f32b4b00d4111c0	k__Fungi;p__Basidiomycota;c__Malasseziomycetes;o__Malasseziales;f__Malasseziaceae;g__Malassezia;s__Malassezia_restricta	0.999413
4496cceb8b91bbd1761cfdfeae205b8a	k__Fungi;p__Basidiomycota;c__Agaricomycetes;o__Auriculariales;f__unidentified;g__unidentified;s__Auriculariales_sp	0.958347
44bb0a078c91da27eef9ea2a54d6015c	k__Fungi	1
4527419153cab218223095be8e77a8f8	k__Fungi;p__Ascomycota;c__Dothideomycetes	1
45821e324f5ea523bfa63790ee16234a	k__Fungi;p__Ascomycota;c__Sordariomycetes;o__Xylariales;f__Bartaliniaceae	0.721301
460b9ae3811355f9e34689f8580e9042	k__Fungi;p__Basidiomycota;c__Agaricomycetes;o__Russulales;f__Russulaceae;g__Russula;s__Russula_versicolor	1
4633624948ab2f2f7577746915986947	k__Fungi;p__Basidiomycota;c__Tremellomycetes;o__Cystofilobasidiales;f__Mrakiaceae;g__Tausonia;s__Tausonia_pullulans	1
465db2e04804c25c1542cb29a513ad34	k__Fungi;p__Basidiomycota;c__Malasseziomycetes;o__Malasseziales;f__Malasseziaceae;g__Malassezia;s__Malassezia_restricta	0.996087
4761d0b83226b895f7806f6f6ab456bb	k__Fungi;p__Ascomycota;c__Sordariomycetes;o__Xylariales;f__Bartaliniaceae;g__Truncatella;s__Truncatella_angustata	0.96553
47b9b27ab3af291213922b85c27f25e8	k__Fungi	1
4807bdb9f6e18831ea183d90c7b9de80	k__Fungi;p__Basidiomycota;c__Agaricomycetes;o__Russulales;f__Russulaceae;g__Russula;s__Russula_versicolor	1
48202a225426288f874d0e0c501fe3bf	k__Fungi	1
482bace7d2819c33c34039108146e7eb	k__Fungi;p__Basidiomycota;c__Tremellomycetes;o__Filobasidiales;f__Filobasidiaceae;g__Naganishia;s__Naganishia_albida	0.832154
484f974f4ce076a6f6db5fe93ba0a9d2	k__Fungi;p__Ascomycota;c__Sordariomycetes;o__Sordariales;f__Sordariales_fam_Incertae_sedis;g__Papulaspora;s__Papulaspora_byssina	0.792607
4877f5524ad8d8edf32f76d716896ec9	k__Fungi;p__Ascomycota;c__Dothideomycetes;o__Mycosphaerellales;f__Mycosphaerellaceae;g__Ramularia	0.984212
48d2bbc336a6f61b4679d3fdd4984a51	k__Fungi;p__Ascomycota;c__Dothideomycetes;o__Pleosporales;f__Pleosporaceae;g__Alternaria	0.999992
48d2fb19d68d3e6e10cc24cfe70c58fa	k__Fungi;p__Basidiomycota;c__Agaricomycetes;o__Atheliales;f__Atheliaceae;g__unidentified;s__Atheliaceae_sp	0.945403
496ad364705339db84914b0bb3954fd2	k__Fungi	1
49ccdbbb50c351c0c7a74a0664fd2dd7	k__Fungi	1
49e547fb0d6de1fbfda62839e02024fd	k__Fungi;p__Ascomycota;c__Sordariomycetes;o__Xylariales;f__Bartaliniaceae;g__Truncatella;s__Truncatella_angustata	0.972525
4a1b1aedfeb9d1f37749853bad8e45d9	k__Fungi	1
4a6472c73b8eea2a0f884d414dfde37a	k__Fungi;p__Basidiomycota;c__Tremellomycetes;o__Tremellales;f__Bulleribasidiaceae;g__Vishniacozyma;s__Vishniacozyma_victoriae	0.981125
4aa28d08074bd34d39ef30739635b48d	k__Fungi	1
4aae4e9d991dcd9ab5bcfc3ba6bcd58a	k__Fungi;p__Ascomycota;c__Sordariomycetes;o__Xylariales;f__Bartaliniaceae;g__Truncatella;s__Truncatella_angustata	0.962571
4ae871c09797972cbeb09ce1b26eadbe	k__Fungi;p__Basidiomycota;c__Agaricomycetes;o__Agaricales;f__Lycoperdaceae;g__Lycoperdon	0.930727
4b41c530de520c95bbda3ba7cab6b5cc	k__Fungi;p__Basidiomycota;c__Agaricomycetes;o__Russulales;f__Russulaceae;g__Russula;s__Russula_versicolor	1
4b4efc1ea59c7123e627e80a53bd5a34	k__Fungi;p__Ascomycota;c__Leotiomycetes;o__Helotiales;f__Helotiaceae;g__Meliniomyces;s__Meliniomyces_sp	0.997573
4ba344d3fa65fb411ab8542298e68b86	k__Fungi;p__Basidiomycota;c__Agaricomycetes;o__Agaricales;f__Strophariaceae;g__Kuehneromyces;s__Kuehneromyces_mutabilis	0.984795
4bba4a1f3992b01cfb26686b5cc4dabb	k__Fungi;p__Ascomycota;c__Saccharomycetes;o__Saccharomycetales;f__Lipomycetaceae;g__Myxozyma;s__Myxozyma_sp	0.997194
4bd37b92de8ffdcbc563394a20c29855	k__Fungi	1
4bf61ba64d37613dd1b693e6b60bd0ac	k__Fungi;p__Ascomycota;c__Sordariomycetes;o__Sordariales;f__Sordariales_fam_Incertae_sedis;g__Papulaspora;s__Papulaspora_byssina	0.784281
4c230e191d3bb31c35ec7f65c11a8196	k__Fungi;p__Ascomycota;c__Dothideomycetes;o__Capnodiales;f__Dissoconiaceae;g__Uwebraunia;s__Uwebraunia_dekkeri	0.827042
4c54b175244330eef94a4fc45d638aa7	k__Fungi	1
4cb897fe8c7435c8cc169f283cf7edf1	k__Fungi;p__Basidiomycota;c__Tremellomycetes;o__Cystofilobasidiales;f__Mrakiaceae;g__Tausonia;s__Tausonia_pullulans	1
4cf058c1a374cd5ff0d332155f08de3a	k__Fungi;p__Ascomycota;c__Leotiomycetes;o__Helotiales;f__Mollisiaceae;g__Phialocephala;s__Phialocephala_helvetica	0.879809
4d4b3789d386c9bef3ba00e0ec8fa5c9	k__Fungi;p__Ascomycota;c__Sordariomycetes;o__Hypocreales;f__Nectriaceae;g__Fusarium	0.999991
4d88535cedfa7300cda6ffefe93e700d	k__Fungi	1
4dbf35288de9134c7e1126136cf25af5	k__Fungi;p__Ascomycota;c__Dothideomycetes	0.715484
4e9f60deb2a1f62f315e59dd9ff3fa3f	k__Fungi;p__Ascomycota;c__Saccharomycetes;o__Saccharomycetales;f__Lipomycetaceae;g__Myxozyma;s__Myxozyma_sp	0.999915
4ea206a1f97e0b8ecb18232e4769ccff	k__Fungi;p__Ascomycota;c__Sordariomycetes;o__Sordariales;f__Sordariales_fam_Incertae_sedis;g__Papulaspora;s__Papulaspora_byssina	0.927901
4eb40f08cdc0e6d54665ec96a309523c	k__Fungi;p__Ascomycota;c__Leotiomycetes;o__Helotiales;f__Mollisiaceae	0.875058
4f0d30bffed4fa719fa677370f0c04f6	k__Fungi;p__unidentified;c__unidentified;o__unidentified;f__unidentified;g__unidentified;s__Fungi_sp	0.706725
50172875d577a685dc6349b2fea2e8c2	k__Fungi	1
501fd277791638173510eb202b0b43bb	k__Fungi;p__Ascomycota;c__Sordariomycetes;o__Sordariales;f__Lasiosphaeriaceae;g__Schizothecium	0.997741
5022c8523dc62a1349804b228cfba0ba	k__Fungi	1
502d5b60cee6add6ffcfbe76717774b8	k__Fungi;p__Ascomycota;c__Sordariomycetes;o__Sordariales;f__Sordariales_fam_Incertae_sedis;g__Papulaspora;s__Papulaspora_byssina	0.923779
50396200d502bc836858c349b69c4f90	k__Fungi;p__Basidiomycota;c__Agaricomycetes;o__Sebacinales;f__Serendipitaceae;g__Serendipita;s__Serendipita_sp	0.996209
50836f530f26bc2869d4faace980849a	k__Fungi	1
508a05591abf2b7d82c2d39e4119fa15	k__Fungi;p__Ascomycota;c__Sordariomycetes;o__Sordariales;f__Sordariales_fam_Incertae_sedis;g__Papulaspora;s__Papulaspora_byssina	0.8864
50cbb8e9fcb97d8cb3aacd28c113b011	k__Fungi	1
51b5bba41e97c3856af5993fa685a679	k__Fungi;p__Ascomycota;c__Leotiomycetes;o__Helotiales;f__Tricladiaceae;g__Tricladium;s__Tricladium_splendens	0.999854
51fa89d569d5b4b424492c20391de29b	k__Fungi	1
52269c5aafa8f3836b17afec3d8e2f3e	k__Fungi	1
5232beba9cfb23d26bc9615145a5b8ca	k__Fungi;p__Ascomycota;c__Sordariomycetes;o__Sordariales;f__Sordariales_fam_Incertae_sedis;g__Papulaspora;s__Papulaspora_byssina	0.920811
530d4f20f3ca9cea08263828426d002c	k__Fungi;p__Basidiomycota;c__Malasseziomycetes;o__Malasseziales;f__Malasseziaceae;g__Malassezia;s__Malassezia_restricta	0.999837
537ed47132f2f8249ef3f590e4a449ac	k__Fungi;p__Ascomycota;c__Sordariomycetes;o__Sordariales;f__Sordariales_fam_Incertae_sedis;g__Papulaspora;s__Papulaspora_byssina	0.91241
542af32248814e4cadb298af103377c5	k__Fungi;p__Ascomycota;c__Leotiomycetes;o__Helotiales;f__Helotiaceae;g__Meliniomyces;s__Meliniomyces_sp	0.997947
545c810c7dbb2f5f9c1b4a76674c541f	k__Fungi	1
54d2a0772cc7cb528b30e256c2234db6	k__Fungi;p__Basidiomycota;c__Agaricomycetes;o__Sebacinales;f__Serendipitaceae;g__Serendipita;s__Serendipita_sp	0.992905
5555016090e27ee85f1eda0853db72f0	k__Fungi;p__Ascomycota;c__Pezizomycetes;o__Pezizales;f__Pyronemataceae	0.976989
555f64484783b8b5a6cdf912e206647e	k__Fungi;p__Ascomycota;c__Leotiomycetes;o__Helotiales;f__Helotiaceae;g__Tetracladium;s__Tetracladium_sp	0.85677
55c8fb773dde4178771cccf0f79ade9d	k__Fungi	1
564fbdf8575d269cfae3579d150a29bd	k__Fungi;p__Ascomycota;c__Leotiomycetes;o__Thelebolales;f__Pseudeurotiaceae;g__Pseudeurotium;s__Pseudeurotium_hygrophilum	0.759213
56b10abf32e0c6901f9469a48ced4551	k__Fungi;p__Ascomycota;c__Saccharomycetes;o__Saccharomycetales;f__Saccharomycetales_fam_Incertae_sedis;g__Candida;s__Candida_albicans	0.999959
56ca8f23ce03a9ff193c850bd7bb953e	k__Fungi;p__Basidiomycota;c__Malasseziomycetes;o__Malasseziales;f__Malasseziaceae;g__Malassezia;s__Malassezia_restricta	0.999329
56dc09cc271366f09d0c1714c1b8c584	k__Fungi;p__Basidiomycota;c__Agaricomycetes;o__Auriculariales;f__unidentified;g__unidentified;s__Auriculariales_sp	0.967199
574eed526f53c225a0cd2354f8512c15	k__Fungi	1
576b3c9461e8a1790e36455af09374c7	k__Fungi;p__Ascomycota;c__Sordariomycetes;o__Sordariales;f__Sordariales_fam_Incertae_sedis;g__Papulaspora;s__Papulaspora_byssina	0.704764
57b98936d6bfa3a278e1c9812d47cd57	k__Fungi;p__Ascomycota;c__Leotiomycetes;o__Helotiales	0.835194
57f49547779171d7fedad4cc928a6e2f	k__Fungi	1
58e6d223e716e4f602d7f7dfd5f61609	k__Fungi;p__Basidiomycota;c__Agaricomycetes;o__Sebacinales;f__Serendipitaceae;g__Serendipita;s__Serendipita_sp	0.978218
58fe745af4108d2e698385b6e3601c5e	k__Fungi	1
59b104859f10f9494207327fd913e2a9	k__Fungi;p__Ascomycota;c__Dothideomycetes;o__Mycosphaerellales;f__Mycosphaerellaceae;g__Ramularia	0.992981
5a697e05733448257ae27547a8ffae67	k__Fungi	1
5ac0df258c8f272e236bdbdf28d95b37	k__Fungi	1
5aef23e2881cd6af1839db8b34ccff63	k__Fungi;p__Ascomycota;c__Dothideomycetes;o__Pleosporales;f__Melanommataceae;g__Camposporium;s__Camposporium_appendiculatum	0.999795
5af32cb9bfe24629da756acbb59564bb	k__Fungi	1
5bdc7126160a1e34ec32cf2dd3ad251e	k__Fungi;p__Ascomycota;c__Saccharomycetes;o__Saccharomycetales;f__Saccharomycetaceae;g__Saccharomyces	1
5be8f1e818c3e142bf882dcfd25b9464	k__Fungi	1
5c8858892f4267a85441fc43ee3e3f9a	k__Fungi;p__Ascomycota;c__Sordariomycetes;o__Hypocreales;f__Nectriaceae;g__Fusarium	0.999993
5dbedd47a2542e9d9958a79f9f68f3ee	k__Fungi	1
5dc3ea2e0765b2a5a0d0f9fc4a4e7765	k__Fungi;p__Basidiomycota;c__Malasseziomycetes;o__Malasseziales;f__Malasseziaceae;g__Malassezia;s__Malassezia_restricta	0.999243
5dcd458f5bc5d28a998a37fa6e54d6c7	k__Fungi;p__Ascomycota;c__Leotiomycetes;o__Helotiales;f__Mollisiaceae;g__Phialocephala;s__Phialocephala_helvetica	0.857715
5dff50e894267e9305fa6c0831454e32	k__Fungi;p__Ascomycota;c__Sordariomycetes;o__Sordariales;f__Sordariales_fam_Incertae_sedis;g__Papulaspora;s__Papulaspora_byssina	0.756507
5eebb8d1b112df8f21f541ed01df1e5f	k__Fungi;p__Ascomycota	0.941892
5f5f15b46e65d33b907bd696ce52b223	k__Fungi	1
5fb11c4e0ddac86b9373e195206ff2c3	k__Fungi;p__Ascomycota;c__Leotiomycetes;o__Helotiales;f__Helotiaceae;g__Scytalidium;s__Scytalidium_vaccinii	0.795374
5fd38e8d1d2be3de69534e48cc5422d4	k__Fungi	1
5ffa271f05507fb1fa95744767042b93	k__Fungi	1
600c8de0fc45829213998c545bce0739	k__Fungi;p__Basidiomycota;c__Agaricomycetes;o__Amylocorticiales;f__Amylocorticiaceae;g__Plicatura;s__Plicatura_nivea	0.999998
60ae32b8fa48c6c4651b8016620e7386	k__Fungi;p__Mucoromycota;c__Mucoromycetes;o__Mucorales;f__Mucoraceae;g__Mucor;s__Mucor_hiemalis	0.994295
60c74346d69bc62f7250863eca5e10eb	k__Fungi	1
612fd357af7fdecde442fa64b9765142	k__Fungi;p__Basidiomycota;c__Malasseziomycetes;o__Malasseziales;f__Malasseziaceae;g__Malassezia;s__Malassezia_arunalokei	0.999779
618995b6099c31cc84905e1b424203b5	k__Fungi	1
61c66ee7ed1cf5cac218f2d061385edd	k__Fungi;p__Ascomycota;c__Dothideomycetes;o__Mytilinidales;f__Gloniaceae;g__Cenococcum	0.709876
61e647d8b2b42e3a702ae5588b5449ad	k__Fungi;p__Ascomycota;c__Leotiomycetes;o__Helotiales;f__Tympanidaceae;g__unidentified;s__Tympanidaceae_sp	0.997461
621c0f3174c54eaa606c11fb89d5298e	k__Fungi;p__Ascomycota;c__Eurotiomycetes;o__Eurotiales;f__Aspergillaceae;g__Penicillium	0.994075
62358c7d716f503f66607d4f87e22a68	k__Fungi	1
627d3a129d3bc1692ba974a228278098	k__Fungi;p__Basidiomycota;c__Agaricomycetes;o__Russulales;f__Russulaceae;g__Russula;s__Russula_versicolor	1
62bb8fd694cbacc0898704c2e3ba1479	k__Fungi;p__Basidiomycota;c__Agaricomycetes;o__Hymenochaetales;f__Rickenellaceae;g__Resinicium;s__Resinicium_bicolor	0.999934
62c464f23cf6c731250d09ee8f08a4d6	k__Fungi;p__Ascomycota;c__Saccharomycetes;o__Saccharomycetales;f__Saccharomycetales_fam_Incertae_sedis;g__Candida;s__Candida_albicans	0.999986
6321157a31fb065c75d5a514cf2f6b07	k__Fungi;p__Basidiomycota;c__Agaricomycetes;o__Polyporales;f__Phanerochaetaceae;g__Phlebiopsis;s__Phlebiopsis_gigantea	0.992156
6438ab12f79db42e917ea47bed1a5add	k__Fungi	1
645b72b4b5ba4bfcf0e1ed81b42b1aa0	k__Fungi;p__Basidiomycota;c__Malasseziomycetes;o__Malasseziales;f__Malasseziaceae;g__Malassezia;s__Malassezia_restricta	0.999494
6463e02c550a54c36d714ba4d74319f3	k__Fungi;p__Ascomycota;c__Sordariomycetes;o__Sordariales;f__Sordariales_fam_Incertae_sedis;g__Papulaspora;s__Papulaspora_byssina	0.923369
64c0463f5a15e7ec58ce35afbd9c9c41	k__Fungi	1
64d94d727523bd1fdc78872d07be9aad	k__Fungi;p__Ascomycota;c__Sordariomycetes;o__Xylariales;f__Bartaliniaceae;g__Truncatella;s__Truncatella_angustata	0.966391
65057142ed9902afd07c46aa4dbabd42	k__Fungi;p__Ascomycota;c__Leotiomycetes;o__unidentified;f__unidentified;g__unidentified;s__Leotiomycetes_sp	0.79775
655574e1b4260a14388d239d3fd9780f	k__Fungi	1
6618a7e132136786d6735dc5f6773f55	k__Fungi	1
66838fea8f336e1a144f88ba901df589	k__Fungi;p__Ascomycota;c__Sordariomycetes;o__Sordariales;f__Sordariales_fam_Incertae_sedis;g__Papulaspora;s__Papulaspora_byssina	0.927502
674885d5721ce37b0986fd587c0b0648	k__Fungi;p__Ascomycota;c__Sordariomycetes;o__Hypocreales;f__Nectriaceae;g__Fusarium	0.999992
679b880146b3f4013ba3a4d782ac9e27	k__Fungi;p__Ascomycota;c__Sordariomycetes;o__Hypocreales;f__Nectriaceae	1
681d2096241507ca784cccd120da8bc9	k__Fungi	1
68436cfd27a04b199800c0175a87adfa	k__Fungi;p__Ascomycota;c__Leotiomycetes;o__Helotiales;f__Mollisiaceae;g__Phialocephala	0.868923
68577a96919d2c9ab698564a0e56530c	k__Fungi;p__Ascomycota;c__Sordariomycetes;o__Xylariales;f__Bartaliniaceae	0.808084
685dc4337b9649bbcd64bbe3f0dbadef	k__Fungi	1
68a5a2019e857d8f6ad0592be895c302	k__Fungi	1
696035def5b805866f9c247708a62789	k__Fungi;p__Ascomycota;c__Sordariomycetes;o__Xylariales;f__Bartaliniaceae;g__Truncatella;s__Truncatella_angustata	0.9623
698da9cd411657fa17d6d77c31ffdc3a	k__Fungi;p__Ascomycota;c__Leotiomycetes;o__Helotiales;f__Tricladiaceae;g__Tricladium;s__Tricladium_splendens	0.999778
69a06f503f8f188fa1c48284de809ab1	k__Fungi;p__Ascomycota;c__Pezizomycetes;o__Pezizales;f__Sarcosomataceae;g__Pseudoplectania;s__Pseudoplectania_lignicola	0.999997
69b14ef3587d80a6726d05a2e6ccb69e	k__Fungi	1
6a7d253f0587694f39d1932571c5b8ba	k__Fungi;p__Basidiomycota;c__Agaricomycetes;o__Agaricales;f__Cortinariaceae;g__Cortinarius	0.999849
6a9cea532242adf19df57088faa59903	k__Fungi;p__Ascomycota;c__Saccharomycetes;o__Saccharomycetales;f__Saccharomycetaceae;g__Saccharomyces	0.999999
6afee36b4bd78fda3c7f715adcc22a14	k__Fungi	1
6b30023aa723b6d9b276b678923fb447	k__Fungi;p__Basidiomycota;c__Agaricomycetes;o__Agaricales;f__Mycenaceae;g__Mycena	0.999518
6b572dc0a2fd3990e96f7cc1c7147842	k__Fungi	1
6bde62459d88719bac4b014befc754a6	k__Fungi;p__Ascomycota;c__Sordariomycetes;o__Hypocreales;f__Clavicipitaceae;g__Claviceps	0.999987
6bdf9a1a1ed1f09d1bf28e264a0f1b1c	k__Fungi	1
6cfc429c2693fee6f40ae0aef7f32692	k__Fungi	1
6d69759d81fdf37377afaead49470af4	k__Fungi;p__Ascomycota;c__Leotiomycetes;o__Helotiales;f__Helotiaceae;g__Tetracladium	0.993088
6d749e17d859f82a6b06ed4f866d08e1	k__Fungi;p__Ascomycota;c__Leotiomycetes;o__Thelebolales;f__Pseudeurotiaceae;g__Pseudeurotium;s__Pseudeurotium_hygrophilum	0.750884
6d8b18d647f3ce31db0d66f9f30520f4	k__Fungi;p__Basidiomycota;c__Agaricomycetes;o__Agaricales;f__Cortinariaceae;g__Thaxterogaster;s__Thaxterogaster_talus	0.970174
6dd799781620695f2a74ac8430cce778	k__Fungi;p__Basidiomycota;c__Tremellomycetes;o__Cystofilobasidiales;f__Cystofilobasidiaceae;g__Cystofilobasidium;s__Cystofilobasidium_capitatum	0.984282
6e559e5dc297fc440c62e0bde18fe50e	k__Fungi	1
6eb1cf3bbd447740345ca07cca237b72	k__Fungi;p__Ascomycota;c__Leotiomycetes;o__Helotiales;f__Myxotrichaceae;g__Oidiodendron;s__Oidiodendron_pilicola	0.972613
6ef46e959fc1841d0f82d147420b59fc	k__Fungi;p__Ascomycota;c__Sordariomycetes;o__Sordariales;f__Sordariales_fam_Incertae_sedis;g__Papulaspora;s__Papulaspora_byssina	0.842464
6f3fe967f25c5a7084b150602c0b48f1	k__Fungi;p__Basidiomycota;c__Agaricomycetes;o__Auriculariales;f__Auriculariales_fam_Incertae_sedis;g__Oliveonia;s__Oliveonia_sp	0.957059
70c06305ea336473af58863da79becb8	k__Fungi;p__Ascomycota;c__Leotiomycetes;o__Helotiales;f__Hyaloscyphaceae;g__Hyaloscypha;s__Hyaloscypha_finlandica	0.948215
7174dbc7bfaca556729d42a26d3f5639	k__Fungi	1
7226c2f6b2975c5ddf9dc479055691ad	k__Fungi;p__Basidiomycota;c__Exobasidiomycetes;o__Exobasidiales;f__Exobasidiaceae;g__Exobasidium	0.998416
723ca908856660ce4a9a1a4395e4000f	k__Fungi;p__Ascomycota;c__Sordariomycetes;o__Sordariales;f__Sordariales_fam_Incertae_sedis;g__Papulaspora;s__Papulaspora_byssina	0.832684
7280873b6b67e78f31cc444e6e1f2bf8	k__Fungi	1
7327fe1c471d5123e34067bbb3dcd45d	k__Fungi;p__Basidiomycota;c__Malasseziomycetes;o__Malasseziales;f__Malasseziaceae;g__Malassezia;s__Malassezia_restricta	0.999896
7375a3895509a5d29d46d6ceaf3adc6e	k__Fungi	1
74b81fbd712e06bf7158087d01dc61d4	k__Fungi	1
74e22316a07c61fa86afeb4f87e00e87	k__Fungi;p__Basidiomycota;c__Malasseziomycetes;o__Malasseziales;f__Malasseziaceae;g__unidentified;s__Malasseziaceae_sp	1
75385b57f00455ad0949b12b068121c8	k__Fungi	1
7598a87c0f487f010cac829db8a4ec92	k__Fungi	1
760eba4ec4dac378dc034c880347b986	k__Fungi;p__Ascomycota;c__Sordariomycetes;o__Xylariales;f__Bartaliniaceae;g__Truncatella;s__Truncatella_angustata	0.965382
761273551a9184b0e8b54e1fa36aa3da	k__Fungi	1
764100636288164b0b53b931ad1d95dc	k__Fungi	1
766630bb65daa4207ed2c9633aa5899c	k__Fungi;p__Basidiomycota;c__Tremellomycetes;o__Tremellales;f__Tremellaceae;g__unidentified;s__Tremellaceae_sp	0.84613
7688d6e8d285b3962784a1927d50b65d	k__Fungi	1
768c274e7b2e07b7fb4b703f2c1a5604	k__Fungi	1
7711a2d9d9d9e4293b6ef4662b1f97dd	k__Fungi	1
7711eef3c9c1100f85d2fcc1ca4fe16b	k__Fungi	1
772efcab686f369d0fa5f7fbc49a4c5b	k__Fungi	1
773d385573a4b35f38a669fbca6dec61	k__Fungi;p__Ascomycota;c__Leotiomycetes;o__Helotiales;f__Hyaloscyphaceae;g__Hyaloscypha	0.863448
775a995adcc1f71fcd3f20abfc0bf402	k__Fungi	1
77607c1ff5d7da2bebc1103170d6bfa1	k__Fungi;p__Ascomycota;c__Sordariomycetes;o__Sordariales;f__Sordariales_fam_Incertae_sedis;g__Papulaspora;s__Papulaspora_byssina	0.776844
78216d7c5ae77cdde2792876146c4185	k__Fungi	1
78759b6c4a61db0ab9f643e0d945294c	k__Fungi	1
78c30105ff9177ddd0c021cc7fc1b941	k__Fungi	1
791e6e29d0f9598a84b84f79e8e68694	k__Fungi;p__Ascomycota;c__Sordariomycetes;o__Sordariales;f__Sordariales_fam_Incertae_sedis;g__Papulaspora;s__Papulaspora_byssina	0.817306
79748c57260920fb06b7d129c6118a6e	k__Fungi;p__Ascomycota;c__Dothideomycetes;o__Capnodiales;f__Cladosporiaceae;g__Cladosporium	0.839804
7991a92196c448fc054d105bac73d7e9	k__Fungi;p__Ascomycota;c__Sordariomycetes;o__Sordariales;f__Neoschizotheciaceae;g__Neoschizothecium;s__Neoschizothecium_carpinicola	0.918203
79cf1378748238b9a08a9a8fd0f5948f	k__Fungi	1
7a267c9d028b59fa2bf62ac257322df3	k__Fungi;p__Ascomycota;c__Sordariomycetes;o__Sordariales;f__Sordariales_fam_Incertae_sedis;g__Papulaspora;s__Papulaspora_byssina	0.837129
7a360be2096d8ee5c9a6187b20008363	k__Fungi;p__Ascomycota;c__Sordariomycetes;o__Sordariales;f__Sordariales_fam_Incertae_sedis;g__Papulaspora;s__Papulaspora_byssina	0.820727
7a946f383c36483856d22b795ae26bd6	k__Fungi;p__Ascomycota;c__Leotiomycetes;o__Helotiales;f__Helotiaceae;g__Tetracladium;s__Tetracladium_marchalianum	0.922755
7abf03d5f53e9329f7b94dacba08f154	k__Fungi	1
7bc12b77751fb1cf963a5b0faaca9af6	k__Fungi;p__Mortierellomycota;c__Mortierellomycetes;o__Mortierellales;f__Mortierellaceae;g__Podila;s__Podila_humilis	0.999032
7bc3b3033cb85905b659c7ed8b17697d	k__Fungi;p__Ascomycota;c__Pezizomycetes;o__Pezizales;f__Pyronemataceae;g__Pustularia;s__Pustularia_sp	0.914611
7bcc9618eca0c52c99d011f5e718eb07	k__Fungi;p__Ascomycota;c__Sordariomycetes;o__Sordariales;f__Sordariales_fam_Incertae_sedis;g__Papulaspora;s__Papulaspora_byssina	0.875403
7beedf9b2c093cdcfeb979706de39a56	k__Fungi;p__Ascomycota;c__Leotiomycetes;o__Helotiales;f__Tympanidaceae;g__unidentified;s__Tympanidaceae_sp	0.99653
7c270aba450b3a7cbc8195448f170d7f	k__Fungi;p__Ascomycota;c__Dothideomycetes;o__Mytilinidales;f__Gloniaceae;g__Cenococcum	0.852569
7c339841516d6dcacf2a89bf98b21ffc	k__Fungi;p__Ascomycota;c__Leotiomycetes;o__Helotiales;f__Pezizomycotina_fam_Incertae_sedis;g__Tricellula	0.954532
7d073f3575875495e009c19d8fffeddb	k__Fungi;p__Ascomycota;c__Sordariomycetes;o__Sordariales;f__Sordariales_fam_Incertae_sedis;g__Papulaspora;s__Papulaspora_byssina	0.826426
7d0ac00027bb3fb7650b342eba24bdb8	k__Fungi	1
7d1f3f4dcb2b9225f82350d4d8bd97f0	k__Fungi;p__Ascomycota;c__Dothideomycetes;o__Pleosporales;f__Melanommataceae;g__Camposporium;s__Camposporium_appendiculatum	0.999841
7d739d0856f4ca6507082856082cec0a	k__Fungi;p__Basidiomycota;c__Agaricomycetes;o__Agaricales;f__Cortinariaceae;g__Cortinarius	0.999812
7d919cdfdb21c1b559f9558bc90de767	k__Fungi	1
7dc2334f18558f7f06bf40194f0a2117	k__Fungi	1
7ea194627caee0361165659fe49de733	k__Fungi;p__Ascomycota;c__Sordariomycetes;o__Sordariales;f__Sordariales_fam_Incertae_sedis;g__Papulaspora;s__Papulaspora_byssina	0.807258
7eba3567d3c5c223c39f907601a13b74	k__Fungi;p__Ascomycota;c__Leotiomycetes;o__Thelebolales;f__Thelebolaceae;g__Thelebolus;s__Thelebolus_globosus	0.946261
7f2af062a6b16908f91637b0ad206aa7	k__Fungi;p__Ascomycota;c__Sordariomycetes;o__Sordariales;f__Sordariales_fam_Incertae_sedis;g__Papulaspora;s__Papulaspora_byssina	0.954324
7f56a36ad83da8597d8ccece81781d38	k__Fungi	1
7f778054af2dc34d7e4622b0825daa4f	k__Fungi	1
7f915d5be240e84a06471da1597cde9f	k__Fungi	1
8185b41f3e9039d7b32c14c23d2f1119	k__Fungi	1
81a6f1de9386f736c010d57b84edf670	k__Fungi	1
81f78b36ce281bd722d368c459a7cba9	k__Fungi;p__Basidiomycota;c__Malasseziomycetes;o__Malasseziales;f__Malasseziaceae;g__Malassezia;s__Malassezia_arunalokei	0.999704
82134f3420c979fa798b9d63ab3cef95	k__Fungi;p__Ascomycota;c__Sordariomycetes;o__Sordariales;f__Sordariales_fam_Incertae_sedis;g__Papulaspora;s__Papulaspora_byssina	0.931625
82172132d8dd96cf65d5aba6c9cd05b1	k__Fungi;p__Ascomycota;c__Sordariomycetes;o__Sordariales;f__Sordariales_fam_Incertae_sedis;g__Papulaspora;s__Papulaspora_byssina	0.881191
823506f982aca8fff15cd0b6438d7a73	k__Fungi	1
8284cc5a4cd75672ff258727be7c38a3	k__Fungi;p__Ascomycota;c__Leotiomycetes;o__Helotiales;f__Hyaloscyphaceae;g__Lachnum	0.999821
82bfedf6228a8bfb18514da0e7c71f32	k__Fungi;p__Ascomycota;c__Sordariomycetes;o__Hypocreales;f__Nectriaceae;g__Fusarium;s__Fusarium_tricinctum	0.701228
82fa496f63a31691778a294c480accff	k__Fungi;p__Ascomycota;c__Sordariomycetes;o__Sordariales;f__Sordariales_fam_Incertae_sedis;g__Papulaspora;s__Papulaspora_byssina	0.798669
82fdece01a09a0df728d196fab99181c	k__Fungi	1
8304ff4eb8bf56111f92a400e7003f34	k__Fungi;p__Basidiomycota;c__Microbotryomycetes	0.99999
835101835fe1f4ad06fe663f91a48b6a	k__Fungi	1
836d558b56e9ec246d3047103012550d	k__Fungi;p__Ascomycota;c__Saccharomycetes;o__Saccharomycetales;f__Saccharomycetales_fam_Incertae_sedis;g__Diutina;s__Diutina_rugosa	0.999993
83add900399a7bdf090c302158f23dd1	k__Fungi;p__Ascomycota;c__Leotiomycetes;o__Helotiales;f__Tympanidaceae;g__unidentified;s__Tympanidaceae_sp	0.996601
83bfa36e011fe1fb90de118ddffc08c7	k__Fungi	1
8426cfbb916eb553121489cdd661f594	k__Fungi;p__Basidiomycota;c__Tremellomycetes;o__Trichosporonales;f__Trichosporonaceae;g__Trichosporon	1
842a14ed1f4bf4765b7587e65b1cd6cf	k__Fungi;p__Ascomycota	0.957472
84619fe90dfb5a4cbb9fe54564d163f4	k__Fungi;p__Ascomycota;c__Sordariomycetes;o__Sordariales;f__Sordariales_fam_Incertae_sedis;g__Papulaspora;s__Papulaspora_byssina	0.923611
849042ae2a600884f61995e68d2240b1	k__Fungi;p__Ascomycota;c__Leotiomycetes;o__Thelebolales;f__Pseudeurotiaceae;g__Pseudeurotium;s__Pseudeurotium_hygrophilum	0.807862
851073a1208dbc28a8a0e518277f1f32	k__Fungi	1
853da7ffcdb59d9b45a998f104b59069	k__Fungi;p__Basidiomycota;c__Agaricomycetes;o__Cantharellales;f__Hydnaceae;g__Clavulina	0.999976
859b93cbac4666da62360dff70c42623	k__Fungi;p__Ascomycota;c__Dothideomycetes;o__Pleosporales;f__Pleosporaceae;g__Alternaria	0.955131
860a7538d527c6ca08f10f943f93dad0	k__Fungi	1
8662138aabae2ca71352c937034d71ba	k__Fungi	1
86af08bfefd25aca09cce248646ba5c4	k__Fungi	1
86e5a9502bec4bda8fa01f60cfed5830	k__Fungi	1
86eca27f12e0b65ce82ec7f036d13ba7	k__Fungi	1
87790f8d15511272c0f8213328b60206	k__Fungi;p__Basidiomycota;c__Agaricomycetes;o__Polyporales;f__Polyporaceae;g__Trametes	0.999966
877ab57cd10db00463302bc058eddb35	k__Fungi	1
87cee5ee7ae7a34c8cf7887d67ea9601	k__Fungi	1
87f7480a26ef0d6335578d43606bc148	k__Fungi;p__Basidiomycota;c__Malasseziomycetes;o__Malasseziales;f__Malasseziaceae;g__Malassezia;s__Malassezia_restricta	0.999516
87fffe6425ab46e1188c8adaf265b862	k__Fungi;p__Ascomycota;c__Leotiomycetes;o__Helotiales;f__Leotiaceae;g__Alatospora;s__Alatospora_acuminata	0.999941
882e3ee3ed390e64f4f34582d6de1172	k__Fungi;p__Basidiomycota;c__Tremellomycetes;o__Trichosporonales;f__Trichosporonaceae;g__Trichosporon	1
8843241e1644274834587903f63856b6	k__Fungi;p__Ascomycota;c__Leotiomycetes;o__Erysiphales;f__Erysiphaceae;g__Podosphaera;s__Podosphaera_fugax	0.954421
8857e31fc87e8da0d29e8b045ed610f6	k__Fungi;p__Ascomycota;c__Leotiomycetes;o__Helotiales	0.983645
89544f5684d6142eaabcf00a1d096b55	k__Fungi;p__Ascomycota;c__Dothideomycetes	1
898da8c6e16f6d6453dcb3500b90ade3	k__Fungi;p__Ascomycota;c__Sordariomycetes;o__Hypocreales;f__Hypocreaceae;g__Trichoderma;s__Trichoderma_parapiluliferum	0.934973
89a9d6df1d12ba20637ee259b6d87b39	k__Fungi;p__Ascomycota;c__Pezizomycetes;o__Pezizales;f__Pyronemataceae;g__Pustularia;s__Pustularia_sp	0.939169
89b371af61e7bdd441341ccec9875605	k__Fungi;p__Ascomycota;c__Saccharomycetes;o__Saccharomycetales;f__Saccharomycetaceae;g__Saccharomyces	1
8aa83696c6d23a128d89d854f2651334	k__Fungi;p__Basidiomycota;c__Tremellomycetes;o__Tremellales;f__Bulleribasidiaceae;g__Vishniacozyma;s__Vishniacozyma_victoriae	0.996847
8ae34ee8e44ab00100934b56016071a9	k__Fungi	1
8bca56163b8d09b5ab04aa73c8b97f3c	k__Fungi;p__Basidiomycota;c__Tremellomycetes;o__Tremellales;f__Bulleribasidiaceae;g__Vishniacozyma;s__Vishniacozyma_victoriae	0.996498
8c48f9267a979fe4f9f30e506dea074f	k__Fungi;p__Ascomycota;c__Leotiomycetes;o__Helotiales;f__Helotiaceae;g__Phaeohelotium;s__Phaeohelotium_sp	0.753368
8c6f9470cfa376438f230a5dd9f5826a	k__Fungi;p__Basidiomycota;c__Agaricomycetes;o__Sebacinales;f__Serendipitaceae;g__Serendipita;s__Serendipita_sp	0.915819
8c87d2675d8fa42c2e75a3bbf99e5e63	k__Fungi;p__Ascomycota;c__Leotiomycetes;o__Erysiphales;f__Erysiphaceae;g__Podosphaera;s__Podosphaera_fugax	0.860735
8ce5b5a51920ddbd62304dfe88a18ca5	k__Fungi;p__Ascomycota;c__Dothideomycetes	1
8d5b6215b78cc0dd46232655136aa0a8	k__Fungi	1
8dbbea39e0724e90bda878674fe22dfd	k__Fungi;p__Ascomycota;c__Sordariomycetes;o__Sordariales;f__Sordariales_fam_Incertae_sedis;g__Papulaspora;s__Papulaspora_byssina	0.874821
8ea041ff939f726ee99ea19588f68945	k__Fungi;p__Ascomycota;c__Leotiomycetes;o__Helotiales;f__Helotiaceae;g__Tetracladium;s__Tetracladium_marchalianum	0.75698
8ee113484ad371b60dabfc3fc508ff3a	k__Fungi	1
8f1ffeeca16694204ecbb191f7d2c532	k__Fungi;p__Basidiomycota;c__Tremellomycetes;o__Trichosporonales;f__Trichosporonaceae;g__Trichosporon	1
8fdf3f02540866d92b01d456d72b1ad7	k__Fungi;p__Ascomycota;c__Leotiomycetes;o__Helotiales;f__Pezizomycotina_fam_Incertae_sedis;g__Tricellula	0.979245
9001fb7192bbe53d01c71e5bf99848db	k__Fungi;p__Basidiomycota;c__Tremellomycetes;o__Cystofilobasidiales;f__Cystofilobasidiaceae;g__Cystofilobasidium;s__Cystofilobasidium_capitatum	0.99462
900fa759b807b87e028d84da9e6b7393	k__Fungi	1
90965b7fee0ce65ccbe5e74064b47fc6	k__Fungi;p__Ascomycota;c__Dothideomycetes;o__Dothideales;f__Saccotheciaceae;g__Aureobasidium;s__Aureobasidium_pullulans	0.999509
912db835408af12e767fd1aa98c482f7	k__Fungi;p__Ascomycota	0.70712
91b9c700826587b6b5fe9b623d0903d1	k__Fungi;p__Ascomycota;c__Sordariomycetes;o__Xylariales;f__Bartaliniaceae;g__Truncatella;s__Truncatella_angustata	0.962058
91cdb41b56a861bd90c691c3b1353bfe	k__Fungi	1
91d970c2b3b3af2c09a906e17ae13b24	k__Fungi;p__Ascomycota;c__Leotiomycetes;o__Helotiales;f__Helotiaceae;g__Scytalidium;s__Scytalidium_vaccinii	0.830592
9218ebd627ac09e071cbe7f8d1e3196d	k__Fungi	1
92c247715d668672172adb0d5263ce5b	k__Fungi;p__Ascomycota;c__Leotiomycetes;o__Helotiales;f__Helotiales_fam_Incertae_sedis;g__Chalara;s__Chalara_holubovae	0.784596
92cb7ee0ebe0f215663cf8a7fa92b101	k__Fungi;p__Ascomycota;c__Leotiomycetes;o__Helotiales;f__Helotiaceae	0.843272
937f273aa614d0168a905ce6e63c0372	k__Fungi	1
9380473f2b509b398bf6023ffab8cb43	k__Fungi;p__Ascomycota;c__Sordariomycetes;o__Sordariales;f__Sordariales_fam_Incertae_sedis;g__Papulaspora;s__Papulaspora_byssina	0.771414
9429cc00f5fa3059cdc87665fda886e7	k__Fungi;p__Basidiomycota;c__Malasseziomycetes;o__Malasseziales;f__Malasseziaceae;g__Malassezia;s__Malassezia_restricta	0.999942
9517d11434e28959716bfb1f88892252	k__Fungi	1
954335ead4fc848e90e18bf9688dd0f7	k__Fungi	1
9568318bd8641692ab5ab3eb1488afe5	k__Fungi	1
95d0557db4510b1e78e874f9043d91fd	k__Fungi;p__Ascomycota;c__Leotiomycetes;o__Helotiales;f__Hyaloscyphaceae;g__Hyaloscypha;s__Hyaloscypha_finlandica	0.990469
9606560921567c880f76710d0f4d49cc	k__Fungi;p__Ascomycota;c__Leotiomycetes;o__Helotiales;f__Vibrisseaceae;g__Vibrissea;s__Vibrissea_flavovirens	0.999257
962fb8e43a858ddbc9e196fee35e4e8b	k__Fungi;p__Basidiomycota;c__Tremellomycetes;o__Filobasidiales;f__Filobasidiaceae;g__Naganishia	1
96bab0863e9697ac47f8a29212e3807e	k__Fungi;p__Ascomycota;c__Dothideomycetes;o__Pleosporales;f__Melanommataceae	0.995124
96bfa66d4c6721a15dcf6f321a498fdb	k__Fungi;p__Ascomycota;c__Sordariomycetes;o__Sordariales;f__Sordariales_fam_Incertae_sedis;g__Papulaspora;s__Papulaspora_byssina	0.758471
96e3f74c4223f01d5b4b256d12516c7d	k__Fungi	1
96fd46b2b969c262073e6b88af1c6e16	k__Fungi;p__Basidiomycota;c__Agaricomycetes;o__Sebacinales	0.999978
97a09195147dd814aeb760d6b3c8bf9d	k__Fungi;p__Ascomycota;c__Leotiomycetes;o__Helotiales;f__Tricladiaceae;g__Tricladium;s__Tricladium_splendens	0.999864
985fc0a5adc0495674cab876203b9b6a	k__Fungi	1
98b156a2a8dedeb43008404b052dfba2	k__Fungi;p__Ascomycota;c__Leotiomycetes;o__Thelebolales;f__Pseudeurotiaceae;g__Pseudeurotium;s__Pseudeurotium_hygrophilum	0.782068
98d4a13e40765501921b3f21e0d2295a	k__Fungi;p__Ascomycota;c__Leotiomycetes;o__Helotiales;f__Mollisiaceae;g__Phialocephala;s__Phialocephala_helvetica	0.780799
98deda38d2c44c6d348a3534208c7d76	k__Fungi	1
992f396381e811fe332fa6ee7e0d0a65	k__Fungi;p__Ascomycota;c__Sordariomycetes;o__Sordariales;f__Sordariales_fam_Incertae_sedis;g__Papulaspora;s__Papulaspora_byssina	0.759366
99784322b32a88db6e86ec070dde71e4	k__Fungi	1
999b10d47eed51201a4578a5ae4ccc9a	k__Fungi;p__Ascomycota;c__Sordariomycetes;o__Hypocreales;f__Nectriaceae;g__Fusarium	0.999991
99ce500305200be2ab575a6db68169cd	k__Fungi	1
99d0005d7278fbd5991a9500c4480431	k__Fungi;p__Basidiomycota;c__Agaricomycetes;o__Agaricales;f__Cortinariaceae;g__Cortinarius	0.99984
9a4e1863a96cc64de41e7d089a4f0693	k__Fungi	1
9b347e0d382022faffe0dd800e6fa01e	k__Fungi	1
9b8a00a4c4fb6c2d6f765b494b9f8fa6	k__Fungi;p__Ascomycota;c__Leotiomycetes;o__Helotiales	0.919396
9c599855989a9ed83dfde5c13c8bf6b5	k__Fungi;p__Ascomycota;c__Dothideomycetes;o__Mycosphaerellales;f__Mycosphaerellaceae;g__Ramularia;s__Ramularia_eucalypti	0.702911
9cfab761848c8cf6b1ebec46769dbd9e	k__Fungi	1
9da25710315b79dc53313c5baba27f3b	k__Fungi;p__Ascomycota;c__Sordariomycetes;o__Sordariales;f__Sordariales_fam_Incertae_sedis;g__Papulaspora;s__Papulaspora_byssina	0.884696
9dd10da59a62cc5dda976837c1550983	k__Fungi;p__Basidiomycota;c__Microbotryomycetes;o__Sporidiobolales;f__Sporidiobolaceae;g__Rhodotorula;s__Rhodotorula_mucilaginosa	0.995063
9e0f2e4a68bbfcc343d5aa5b26d5f4c8	k__Fungi	1
9eb9b94a0493ccdf4da1b724683f4098	k__Fungi;p__Ascomycota;c__Leotiomycetes;o__Thelebolales;f__Pseudeurotiaceae;g__Pseudeurotium;s__Pseudeurotium_hygrophilum	0.809597
9ef8e2055c53cd3d5d2dbc74b7b6bb69	k__Fungi;p__Basidiomycota;c__Malasseziomycetes;o__Malasseziales;f__Malasseziaceae;g__unidentified;s__Malasseziaceae_sp	0.999999
9f5067d449cf069faed406d8ebba4207	k__Fungi;p__Basidiomycota;c__Tremellomycetes;o__Tremellales;f__Bulleribasidiaceae;g__Vishniacozyma;s__Vishniacozyma_victoriae	0.994874
9f89887ee33498eec649e9fd15b86438	k__Fungi;p__Ascomycota;c__Leotiomycetes;o__Helotiales;f__Helotiaceae;g__Cyathicula;s__Cyathicula_microspora	0.97566
9fee3d1fa4336495841ebc3f7b9c8191	k__Fungi;p__Ascomycota;c__Sordariomycetes;o__Sordariales;f__Sordariales_fam_Incertae_sedis;g__Papulaspora;s__Papulaspora_byssina	0.992961
a0e58617db754e4a2b3d1f8eaffc9e46	k__Fungi;p__Ascomycota;c__Archaeorhizomycetes;o__Archaeorhizomycetales;f__Archaeorhizomycetaceae;g__Archaeorhizomyces;s__Archaeorhizomyces_sp	0.942907
a15cfe7d8382333747638881a7132a03	k__Fungi	1
a161e38808a917a513a01ed5459aad23	k__Fungi;p__Ascomycota;c__Sordariomycetes;o__Hypocreales;f__Nectriaceae	1
a27b44f0a7b3a0c25561378ba93b626f	k__Fungi;p__Ascomycota;c__Saccharomycetes;o__Saccharomycetales;f__Saccharomycetaceae;g__Saccharomyces	1
a2b8424c0c70b4dda7e80270c84e9e27	k__Fungi;p__Mucoromycota;c__Mucoromycetes;o__Mucorales;f__Mucoraceae;g__Mucor;s__Mucor_saturninus	0.962299
a2c6cd5acf3356213522747c56b5f297	k__Fungi;p__Ascomycota;c__Leotiomycetes;o__Helotiales	0.98646
a2dd562ac9ab17e0c37683ae65fa292b	k__Fungi	1
a30d11fd012e7592198ce33d6b4aeee5	k__Fungi;p__Ascomycota;c__Leotiomycetes;o__Helotiales;f__Hyaloscyphaceae;g__Hyaloscypha	0.854537
a35641c133fd5a1dc17a5c35ac0219e4	k__Fungi	1
a36c56ca8df8e4b74516d4364d959ff0	k__Fungi;p__Basidiomycota;c__Agaricomycetes;o__Sebacinales;f__Serendipitaceae;g__unidentified;s__Serendipitaceae_sp	0.990202
a3daa5065f5a8d379e4a96c3b952ea8d	k__Fungi;p__Ascomycota;c__Dothideomycetes;o__Mytilinidales;f__Gloniaceae;g__Cenococcum	0.828034
a455f9265014f329a278ffcb92e8eda8	k__Fungi;p__Ascomycota;c__Sordariomycetes;o__Sordariales;f__Sordariales_fam_Incertae_sedis;g__Papulaspora;s__Papulaspora_byssina	0.922476
a4b8a6350349aa77ffbb3cb4a53fa700	k__Fungi	1
a4d5b1f75b5bced86473f4138644eeb3	k__Fungi;p__Ascomycota;c__Sordariomycetes;o__Sordariales;f__Sordariales_fam_Incertae_sedis;g__Papulaspora;s__Papulaspora_byssina	0.792412
a5161f464065b68787d0f2d06a797bc5	k__Fungi;p__Ascomycota;c__Sordariomycetes;o__Sordariales;f__Sordariales_fam_Incertae_sedis;g__Papulaspora;s__Papulaspora_byssina	0.90381
a55d6191fb244e416f32e77c58446b7b	k__Fungi	1
a5785ed3578d58a952115675c02bd916	k__Fungi;p__Basidiomycota;c__Microbotryomycetes;o__Leucosporidiales;f__Leucosporidiaceae;g__Leucosporidium;s__Leucosporidium_escuderoi	0.712926
a5b138778e92ca4d9256dff20cb38fcf	k__Fungi;p__Ascomycota;c__Sordariomycetes;o__Sordariales;f__Sordariales_fam_Incertae_sedis;g__Papulaspora;s__Papulaspora_byssina	0.812931
a5e7fa53d07c9eac728035f8cf096fd2	k__Fungi;p__Basidiomycota;c__Tremellomycetes;o__Filobasidiales;f__Filobasidiaceae;g__Naganishia;s__Naganishia_albida	0.913984
a637ed1e2bb46ec667085ec866a97a4b	k__Fungi;p__Ascomycota;c__Sordariomycetes;o__Sordariales;f__Sordariales_fam_Incertae_sedis;g__Papulaspora;s__Papulaspora_byssina	0.728524
a6430c0e8905698dd6c3fa389a098cd4	k__Fungi	1
a6a788d9037ee91610ef8d2041e64d03	k__Fungi;p__Ascomycota;c__Leotiomycetes;o__Thelebolales;f__Thelebolaceae;g__Thelebolus;s__Thelebolus_globosus	0.920477
a6b82f73db0d8c168cc68e5b3dfc61a4	k__Fungi;p__Ascomycota;c__Leotiomycetes;o__Helotiales;f__Helotiaceae;g__Hymenoscyphus;s__Hymenoscyphus_tetracladius	0.762497
a6ed58ca7545ab0a7e6ba18d78f283c4	k__Fungi;p__Ascomycota;c__Leotiomycetes;o__Helotiales;f__Hyaloscyphaceae;g__Gyoerffyella;s__Gyoerffyella_sp	0.959312
a744d25d831fa8815bcc8b47654bd11c	k__Fungi;p__Basidiomycota;c__Agaricomycetes;o__Sebacinales;f__Serendipitaceae;g__Serendipita;s__Serendipita_sp	0.993425
a78e1d245f74243d5977668a3538a939	k__Fungi;p__Ascomycota;c__Sordariomycetes;o__Sordariales;f__Sordariales_fam_Incertae_sedis;g__Papulaspora;s__Papulaspora_byssina	0.840986
a79b31ba275334db24540a1eab99d8c6	k__Fungi;p__Ascomycota;c__Dothideomycetes;o__Mycosphaerellales;f__Mycosphaerellaceae;g__Ramularia	0.996035
a807f3a11a14bed49eacdefa6e8e808d	k__Fungi	1
a8085abcaf483888f8bcf95969c9bfad	k__Fungi;p__Ascomycota;c__Saccharomycetes;o__Saccharomycetales;f__Phaffomycetaceae;g__Cyberlindnera;s__Cyberlindnera_jadinii	1
a82d9773eca673a7828cba1e484a8af2	k__Fungi;p__Ascomycota;c__Sordariomycetes;o__Sordariales;f__Sordariales_fam_Incertae_sedis;g__Papulaspora;s__Papulaspora_byssina	0.933767
a82ea0f1bb80d97fbbc80910ddf683e5	k__Fungi;p__Ascomycota;c__Dothideomycetes;o__Mycosphaerellales;f__Mycosphaerellaceae;g__Ramularia	0.987517
a89764a700a24ddafc971798333a3eb0	k__Fungi	1
a8baa8400a6ef2d83dbbf6d502bb33a5	k__Fungi;p__Ascomycota;c__Sordariomycetes;o__Sordariales;f__Sordariales_fam_Incertae_sedis;g__Papulaspora;s__Papulaspora_byssina	0.809777
a8cb3b73532fb80cdc0bcf07ca9ed9bb	k__Fungi;p__Basidiomycota;c__Tremellomycetes;o__Tremellales;f__Bulleribasidiaceae;g__Vishniacozyma;s__Vishniacozyma_victoriae	0.99469
a9a812382cd5faa9c47f648f65faf435	k__Fungi	1
a9e523fcc4cff58d21259af8202dd028	k__Fungi;p__Basidiomycota;c__Malasseziomycetes;o__Malasseziales;f__Malasseziaceae;g__Malassezia;s__Malassezia_restricta	0.999906
aa6b53017b32eeb01c232b25b61df394	k__Fungi;p__Basidiomycota;c__Agaricomycetes;o__Agaricales;f__Agaricaceae;g__Coprinus;s__Coprinus_aquatilis	0.93659
aa6e443d7d1ce01024814b357b48b342	k__Fungi;p__Ascomycota;c__Dothideomycetes;o__Mytilinidales;f__Gloniaceae;g__Cenococcum	0.813582
aa805beaebfa01590037b159fd135870	k__Fungi;p__Basidiomycota;c__Agaricomycetes;o__Cantharellales;f__Hydnaceae;g__Burgoa;s__Burgoa_sp	0.999985
aa9d5e90502a199c595081d382cea7a2	k__Fungi;p__Basidiomycota;c__Agaricomycetes;o__Polyporales;f__Polyporaceae;g__Trametes	0.999971
aab4c7cdd588156e28efbdff0962db1a	k__Fungi;p__Ascomycota;c__Sordariomycetes;o__Hypocreales;f__Nectriaceae;g__Fusarium;s__Fusarium_poae	0.991567
aaebb22e184e00c49c8e8c29261ebad8	k__Fungi;p__Ascomycota	0.717762
aaf110a7a8d9e4fb2f970b0cab5121a9	k__Fungi;p__Ascomycota;c__Leotiomycetes;o__Helotiales;f__Pezizomycotina_fam_Incertae_sedis;g__Tricellula;s__Tricellula_sp	0.725014
ab2639b5b4a38958bb85fa32f80daad6	k__Fungi;p__Basidiomycota;c__Agaricomycetes;o__Agaricales;f__Cortinariaceae;g__Cortinarius	0.999854
ac2093e3158ee2a2fb6471b234ca1353	k__Fungi;p__Basidiomycota;c__Malasseziomycetes;o__Malasseziales;f__Malasseziaceae;g__Malassezia;s__Malassezia_restricta	0.999261
ac685b2c794995bc067ee3d46f169043	k__Fungi;p__Ascomycota;c__Dothideomycetes;o__Mycosphaerellales;f__Mycosphaerellaceae;g__Ramularia	0.996141
aca3491bc59f2c778243b0a63311809b	k__Fungi;p__Ascomycota;c__Leotiomycetes;o__Helotiales;f__Sclerotiniaceae;g__Clarireedia;s__Clarireedia_bennettii	0.998789
ade6cac8f58b1ea153223b70df4165dc	k__Fungi;p__Ascomycota;c__Sordariomycetes;o__Sordariales;f__Sordariales_fam_Incertae_sedis;g__Papulaspora;s__Papulaspora_byssina	0.862158
ae1fc7862e1088f97bda1b933260c38b	k__Fungi;p__Ascomycota;c__Leotiomycetes;o__Helotiales;f__Tricladiaceae;g__Tricladium;s__Tricladium_splendens	0.99988
ae439147f9f1853f338f685a4ddfc1dd	k__Fungi;p__Ascomycota	0.999698
ae606ae77a47a2b9441f1394545ce428	k__Fungi	1
af1c70a7c5344c68f0d65de78e7be121	k__Fungi;p__Basidiomycota;c__Agaricomycetes;o__Thelephorales;f__Thelephoraceae;g__Thelephora;s__Thelephora_terrestris	0.999763
af8a865327aa807be710bc7e8469b500	k__Fungi;p__Basidiomycota;c__Agaricomycetes;o__Sebacinales;f__Serendipitaceae;g__Serendipita;s__Serendipita_sp	0.992234
afa3e1e568329cef8b3e9edefc1bf9c6	k__Fungi;p__Basidiomycota;c__Malasseziomycetes;o__Malasseziales;f__Malasseziaceae;g__Malassezia;s__Malassezia_arunalokei	0.999734
afa5b077da1636650f2d59d243964279	k__Fungi;p__Ascomycota;c__Leotiomycetes;o__Helotiales;f__Vibrisseaceae;g__Vibrissea;s__Vibrissea_flavovirens	0.998805
b03e349839eaf542fdfc9b83ed741c28	k__Fungi;p__Ascomycota;c__Sordariomycetes;o__Sordariales;f__Sordariales_fam_Incertae_sedis;g__Papulaspora;s__Papulaspora_byssina	0.851447
b042149e6ba927b986bcb56fc6576c23	k__Fungi	1
b0447257740912d6d3414782ea69297f	k__Fungi;p__Ascomycota;c__Leotiomycetes;o__Helotiales	0.858215
b06589251d671c57dbd342ad5b0d2378	k__Fungi;p__Ascomycota;c__Sordariomycetes;o__Glomerellales;f__Plectosphaerellaceae;g__Plectosphaerella;s__Plectosphaerella_niemeijerarum	0.961306
b0814999db122a34f40b567c4894ad5c	k__Fungi;p__Basidiomycota;c__Agaricomycetes;o__Russulales;f__Russulaceae;g__Russula;s__Russula_versicolor	1
b09bb83975aff000521c96afd5344f52	k__Fungi	1
b0c971e8d99805178008152770ba91ef	k__Fungi;p__Basidiomycota;c__Malasseziomycetes;o__Malasseziales;f__Malasseziaceae;g__Malassezia;s__Malassezia_restricta	0.999508
b160e1a72a4bc50b5f86bd1905f5f21c	k__Fungi;p__Basidiomycota;c__Agaricomycetes;o__Agaricales;f__Cortinariaceae;g__Cortinarius	0.999863
b18e89df9dd8823b6710e5971698d15e	k__Fungi	1
b1b7fb13d05e2683b55d7b39c93a32be	k__Fungi	1
b1c031578ba8228ac276c3547a1bd87a	k__Fungi;p__Ascomycota;c__Sordariomycetes;o__Microascales;f__Microascaceae;g__Scopulariopsis	0.993065
b1c5850870c759d68ddeb9c5e02b3f34	k__Fungi;p__Ascomycota;c__Sordariomycetes;o__Sordariales;f__Sordariales_fam_Incertae_sedis;g__Papulaspora;s__Papulaspora_byssina	0.710137
b1ee999031f645a53af36bdabb8af6cc	k__Fungi	1
b204a9de62564ed688210606e6a78a22	k__Fungi;p__Basidiomycota;c__Agaricomycetes;o__Agaricales;f__Cortinariaceae;g__Cortinarius	0.99983
b245022292ec0110cc6cace3a2b00091	k__Fungi	1
b2552701d156d38a3f406288055cc664	k__Fungi;p__Ascomycota;c__Sordariomycetes;o__Sordariales;f__Sordariales_fam_Incertae_sedis;g__Papulaspora;s__Papulaspora_byssina	0.913155
b29e8e309305a661bb3a1925e5e5f353	k__Fungi;p__Basidiomycota;c__Agaricomycetes;o__Thelephorales;f__Thelephoraceae;g__Tomentella;s__Tomentella_sublilacina	0.790168
b2d597e38b4e8dd4ec7d6dd20966869f	k__Fungi;p__Basidiomycota;c__Agaricomycetes;o__Russulales;f__Russulaceae;g__Russula;s__Russula_versicolor	1
b30bfed239552e609d76f95698b60f62	k__Fungi;p__Ascomycota;c__Saccharomycetes;o__Saccharomycetales;f__Saccharomycetaceae;g__Saccharomyces	0.999999
b35d05ffe8b8378b81c4a50615d5d3d3	k__Fungi	1
b35d6e7b7e5a7e405ee84e6faa48e346	k__Fungi	1
b3c72fef337cb1133ade9c01925d6447	k__Fungi;p__Ascomycota;c__Sordariomycetes;o__Sordariales;f__Sordariales_fam_Incertae_sedis;g__Papulaspora;s__Papulaspora_byssina	0.9209
b4332517d8c8f1cab5661da85128ad6e	k__Fungi;p__Ascomycota;c__Sordariomycetes;o__Sordariales;f__Sordariales_fam_Incertae_sedis;g__Papulaspora;s__Papulaspora_byssina	0.810183
b44e64eddab652bdbc91b56650d82bc0	k__Fungi;p__Ascomycota;c__Sordariomycetes;o__Sordariales;f__Sordariales_fam_Incertae_sedis;g__Papulaspora;s__Papulaspora_byssina	0.773763
b463a289a356e79a86c1d5997ccb0fed	k__Fungi;p__Ascomycota;c__Sordariomycetes;o__Sordariales;f__Sordariales_fam_Incertae_sedis;g__Papulaspora;s__Papulaspora_byssina	0.922302
b4a032ee099733d5018a72bf55da3b99	k__Fungi;p__Basidiomycota;c__Cystobasidiomycetes;o__Cystobasidiomycetes_ord_Incertae_sedis;f__Symmetrosporaceae;g__Symmetrospora;s__Symmetrospora_coprosmae	0.990321
b4a7dfce0ba67ec44307a883e942d10a	k__Fungi;p__Ascomycota;c__Saccharomycetes;o__Saccharomycetales;f__Saccharomycetales_fam_Incertae_sedis;g__Candida;s__Candida_glabrata	0.952838
b4eb888bb1e570fd1a23cb31687f6e69	k__Fungi;p__Ascomycota;c__Leotiomycetes;o__Helotiales;f__Tricladiaceae;g__Tricladium;s__Tricladium_splendens	0.99985
b59108e7e242d35e3f0d3d02ab2c58c1	k__Fungi;p__Ascomycota;c__Sordariomycetes;o__Sordariales;f__Sordariales_fam_Incertae_sedis;g__Papulaspora;s__Papulaspora_byssina	0.818028
b667117831a9e2395fc792fe614bcf44	k__Fungi	1
b69b0b3184f6b9257da03cee241be30c	k__Fungi;p__Ascomycota;c__Sordariomycetes;o__Chaetosphaeriales;f__Chaetosphaeriaceae;g__Chaetosphaeria;s__Chaetosphaeria_vermicularioides	0.823164
b6e23499353424f89d962d7fbb31ca62	k__Fungi	1
b72cea40abf5c3b73c39e27d6408675f	k__Fungi;p__Ascomycota;c__Dothideomycetes;o__Mycosphaerellales;f__Mycosphaerellaceae;g__Ramularia	0.997061
b743ecdb34a532c3d6634aecd70ddca3	k__Fungi;p__Ascomycota;c__Leotiomycetes;o__Helotiales;f__Hyaloscyphaceae;g__Lachnellula;s__Lachnellula_occidentalis	0.785051
b7982ff46e47d1d14b173f5239729279	k__Fungi;p__Basidiomycota;c__Tremellomycetes;o__Trichosporonales;f__Trichosporonaceae;g__Trichosporon;s__Trichosporon_ovoides	0.703351
b7ea8ffc165bd2ab5b75411879cca1f4	k__Fungi;p__Basidiomycota;c__Agaricomycetes;o__Agaricales;f__Cortinariaceae;g__Cortinarius	0.999884
b812e5e7a22fdd95e599f5a577680003	k__Fungi;p__Basidiomycota;c__Malasseziomycetes;o__Malasseziales;f__Malasseziaceae;g__Malassezia;s__Malassezia_restricta	0.998987
b8a8a60f258e257cf4a23c49543174a4	k__Fungi;p__Basidiomycota;c__Malasseziomycetes;o__Malasseziales;f__Malasseziaceae;g__Malassezia;s__Malassezia_restricta	0.999829
b912f406b8c8352e33e2ccdeb4af58c2	k__Fungi;p__Ascomycota;c__Saccharomycetes;o__Saccharomycetales;f__Debaryomycetaceae;g__Debaryomyces	0.999991
b964e7021ecfc27cb52184854192f698	k__Fungi;p__Ascomycota;c__Sordariomycetes;o__Sordariales;f__Sordariales_fam_Incertae_sedis;g__Papulaspora;s__Papulaspora_byssina	0.809652
b9a91d8e9c4bdffa7f03b9a9d7fb1b8a	k__Fungi	1
ba168ba2d1585d509e86cdb7a8ba9444	k__Fungi;p__Ascomycota;c__Sordariomycetes;o__Sordariales;f__Sordariales_fam_Incertae_sedis;g__Papulaspora;s__Papulaspora_byssina	0.81539
ba1a78a842afedef0ef51b96c20bdb2a	k__Fungi;p__Basidiomycota;c__Microbotryomycetes;o__Sporidiobolales;f__Sporidiobolaceae;g__Rhodotorula;s__Rhodotorula_mucilaginosa	0.985615
ba8c2ca57cdb100d739445699234d996	k__Fungi	1
ba9a6b5267862e1ca052fc6f228a2140	k__Fungi;p__Ascomycota;c__Sordariomycetes;o__Xylariales;f__Bartaliniaceae;g__Truncatella;s__Truncatella_angustata	0.973439
baab6f187ad1e643141730ae3765573b	k__Fungi;p__Ascomycota;c__Orbiliomycetes;o__Orbiliales;f__Orbiliaceae	0.993902
bad05dea36d271dc842bd43dc332ea3b	k__Fungi	1
baf5e0f35ef414a53df99638c78ffa1e	k__Fungi;p__Basidiomycota;c__Agaricomycetes;o__Polyporales;f__Polyporaceae;g__Fomes;s__Fomes_fomentarius	0.999773
bbd6cf2778c94e1ae35686d70ee4a29d	k__Fungi;p__Ascomycota;c__Dothideomycetes	1
bbf7b336ebe7aa6c894403a8acef4a2a	k__Fungi	1
bc2bbae7a19ca3a6de2eb3d7883c5ddc	k__Fungi	1
bd808566cec41b48a0e00a251a06850f	k__Fungi	1
be14746843dc694e6555dcfc570120cb	k__Fungi;p__Ascomycota;c__Dothideomycetes	1
be3534cb6788a0efd6767ad670bb17b6	k__Fungi;p__Ascomycota;c__Saccharomycetes;o__Saccharomycetales;f__Saccharomycetaceae;g__Saccharomyces	1
be380e33d04aab857b6901837ab534b7	k__Fungi;p__Ascomycota;c__Sordariomycetes;o__Sordariales;f__Sordariales_fam_Incertae_sedis;g__Papulaspora;s__Papulaspora_byssina	0.78151
be473583d2d7c9e887aaa552ed0929b3	k__Fungi;p__Basidiomycota;c__Agaricomycetes;o__Russulales;f__Russulaceae;g__Russula;s__Russula_versicolor	1
be6ad414d7038e6567ea7e07e6557265	k__Fungi	1
be751214c854f9088a884636b8666d45	k__Fungi	1
be7b8a8f6d2dbf0362a9c1669a08a1c4	k__Fungi	1
be7d1f2cf8ef2d92ad53fb2d5ce77c42	k__Fungi	1
bed161b2a8d2aab815b860d7969cad14	k__Fungi	1
bee79ee835faf67935ddfdb35be1e41d	k__Fungi;p__Ascomycota;c__Dothideomycetes	1
bf947ac7fc8514ac1b4fbc91e51fc0ab	k__Fungi	1
bfd5f099e2518b2152db46d4dee1351a	k__Fungi;p__Ascomycota;c__Sordariomycetes;o__Sordariales;f__Sordariales_fam_Incertae_sedis;g__Papulaspora;s__Papulaspora_byssina	0.854551
c00f2c723acb7c32bde203338a6eae08	k__Fungi;p__Ascomycota;c__Dothideomycetes;o__Pleosporales;f__Pyrenochaetopsidaceae;g__Xenopyrenochaetopsis;s__Xenopyrenochaetopsis_pratorum	0.999999
c0228e6e4f4dad3c65154e58320ff39c	k__Fungi;p__Ascomycota;c__Sordariomycetes;o__Xylariales;f__Bartaliniaceae;g__Truncatella;s__Truncatella_angustata	0.97507
c02cebdeceb544e9c779194f2f8505e3	k__Fungi;p__Ascomycota;c__Sordariomycetes;o__Sordariales;f__Sordariales_fam_Incertae_sedis;g__Papulaspora;s__Papulaspora_byssina	0.883922
c046c77c705d6980f6ec1f335fb5f7e5	k__Fungi	1
c0691f9a60cb00c56bc085edc2060d53	k__Fungi;p__Basidiomycota;c__Agaricomycetes;o__Russulales;f__Russulaceae;g__Russula;s__Russula_versicolor	1
c07b9d652c0d90bfcccca39ae6cfe2af	k__Fungi;p__Basidiomycota;c__Tremellomycetes;o__Trichosporonales;f__Trichosporonaceae;g__Trichosporon	1
c0ef78ecec73afd18c4d24b6e15087b2	k__Fungi;p__Ascomycota;c__Archaeorhizomycetes;o__Archaeorhizomycetales;f__Archaeorhizomycetaceae;g__Archaeorhizomyces;s__Archaeorhizomyces_sp	0.958583
c10e5ce457c6be8ab02d7b5fcd538ebc	k__Fungi;p__Ascomycota	0.973046
c1124d7bda1cce0aceb3d86bc92f995c	k__Fungi	1
c1335d982992e1f2eec4d01c78ce82de	k__Fungi;p__unidentified;c__unidentified;o__unidentified;f__unidentified;g__unidentified;s__Fungi_sp	0.720791
c1372098ada44086e1bd3d0a333ec7ba	k__Fungi;p__Basidiomycota;c__Agaricomycetes;o__Polyporales;f__Polyporaceae;g__Trametes;s__Trametes_pubescens	0.940257
c1cb394f20b9ad9c8f51cba3690553bc	k__Fungi;p__Basidiomycota;c__Agaricomycetes;o__Thelephorales;f__Thelephoraceae;g__Thelephora;s__Thelephora_terrestris	0.997282
c23804db5c8d5f96be78527217388e6c	k__Fungi;p__Ascomycota;c__Sordariomycetes;o__Sordariales;f__Sordariales_fam_Incertae_sedis;g__Papulaspora;s__Papulaspora_byssina	0.851203
c2d68710f71f62b7c47a679abb3b1dd0	k__Fungi;p__Basidiomycota;c__Malasseziomycetes;o__Malasseziales;f__Malasseziaceae;g__Malassezia;s__Malassezia_restricta	0.999642
c2f69bea6a78963752942121c4431cb3	k__Fungi;p__Ascomycota;c__Dothideomycetes;o__Pleosporales;f__Phaeosphaeriaceae;g__Parastagonospora	0.895153
c30b843e41248df781d0e90947b20844	k__Fungi;p__Basidiomycota;c__Exobasidiomycetes;o__Exobasidiales;f__Exobasidiaceae;g__Exobasidium;s__Exobasidium_pentasporium	0.734836
c326b54c12c230377e2974f3538540ad	k__Fungi	1
c34c8207b8c2958462037ccee97a6bfd	k__Fungi	1
c38930f62ab29ad4b10f94c8234f101a	k__Fungi;p__Basidiomycota;c__Malasseziomycetes;o__Malasseziales;f__Malasseziaceae;g__unidentified;s__Malasseziaceae_sp	1
c3a9654f5bc8f7c104f9aeabf0d45b2b	k__Fungi;p__Basidiomycota;c__Tremellomycetes;o__Trichosporonales;f__Trichosporonaceae;g__Trichosporon	1
c3bb195e0551e2bac6a5a6ec3b963e8a	k__Fungi	1
c3d6fbd51ce08770c596382f731cb2c6	k__Fungi;p__Basidiomycota;c__Tremellomycetes;o__Trichosporonales;f__Trichosporonaceae;g__Trichosporon	1
c3f599d55de379f038fb0a2be47b764f	k__Fungi;p__Ascomycota;c__Sordariomycetes;o__Sordariales;f__Sordariales_fam_Incertae_sedis;g__Papulaspora;s__Papulaspora_byssina	0.887628
c3fdfcf5d9272ddfa6ae4d01a35f116c	k__Fungi;p__Ascomycota;c__Sordariomycetes;o__Sordariales;f__Sordariales_fam_Incertae_sedis;g__Papulaspora;s__Papulaspora_byssina	0.784586
c406e0305e15169081a9e6e98cb594ed	k__Fungi	1
c49c4cf932fa3c4077bda800bb11b021	k__Fungi;p__Ascomycota;c__Leotiomycetes;o__Helotiales;f__Tricladiaceae;g__Tricladium;s__Tricladium_splendens	0.999866
c4d170069c28326e801664a77993479b	k__Fungi;p__Ascomycota;c__Sordariomycetes;o__Sordariales;f__Sordariales_fam_Incertae_sedis;g__Papulaspora;s__Papulaspora_byssina	0.881452
c52726c80570ef90715a05ef2fa48aac	k__Fungi	1
c53855930e7e0db9145fe2a8b14ae7d9	k__Fungi;p__Basidiomycota;c__Agaricomycetes;o__Atheliales;f__Pilodermataceae;g__Piloderma;s__Piloderma_bicolor	0.99987
c5428380d47779523a6ac3c723de7fce	k__Fungi;p__Ascomycota;c__Leotiomycetes;o__Helotiales;f__Pezizomycotina_fam_Incertae_sedis;g__Tricellula;s__Tricellula_sp	0.74419
c559707f0c743b9931ddc33f76f2eb0f	k__Fungi;p__Basidiomycota;c__Agaricomycetes;o__Sebacinales;f__Serendipitaceae;g__Serendipita;s__Serendipita_sp	0.990271
c58fff2d5dfdf1161c825859577e62ce	k__Fungi	1
c5ec2262350b87dbb9130a3d438eeedf	k__Fungi;p__Ascomycota;c__Leotiomycetes;o__Thelebolales;f__Thelebolaceae;g__Thelebolus;s__Thelebolus_globosus	0.806715
c60b2936f0d375ef8043b3c10011520b	k__Fungi	1
c627e74d801b15f92e63e082f9539d8d	k__Fungi;p__Basidiomycota;c__Agaricomycetes;o__Thelephorales;f__Thelephoraceae;g__Thelephora;s__Thelephora_terrestris	0.99982
c654c2e7b5a56e1a3ff6e76f8d9f3440	k__Fungi;p__Basidiomycota;c__Agaricomycetes;o__Russulales;f__Russulaceae;g__Russula;s__Russula_versicolor	1
c697d97880d87cc15c67c32ec6d263b6	k__Fungi;p__Basidiomycota;c__Malasseziomycetes;o__Malasseziales;f__Malasseziaceae;g__Malassezia;s__Malassezia_arunalokei	0.999896
c6b1bff2efdbb40f24af9b7ec8f9ffb9	k__Fungi	1
c6e5eb3c438c0096a17ce4add251e214	k__Fungi;p__Mucoromycota;c__Mucoromycetes;o__Mucorales;f__Mucoraceae;g__Mucor;s__Mucor_saturninus	0.999392
c6f4ea5aaa57931d98b5d9444eaa5b22	k__Fungi;p__Ascomycota;c__Saccharomycetes;o__Saccharomycetales;f__Debaryomycetaceae;g__Debaryomyces	0.999991
c80fc430da26ff6a9cb595f99562d68c	k__Fungi;p__Ascomycota;c__Leotiomycetes;o__Thelebolales;f__Thelebolaceae;g__Thelebolus;s__Thelebolus_globosus	0.929243
c84389a9d01ba96a09bde97b72d23e57	k__Fungi;p__Ascomycota;c__Saccharomycetes;o__Saccharomycetales;f__Saccharomycetales_fam_Incertae_sedis;g__Candida;s__Candida_glabrata	0.955512
c8b9b9426ccdc424227d8e825543e678	k__Fungi;p__Ascomycota;c__Pezizomycetes;o__Pezizales;f__Pyronemataceae;g__Wilcoxina;s__Wilcoxina_rehmii	0.999917
c91c2cb423a8da67ff0c85e757f3cf99	k__Fungi;p__Ascomycota;c__Sordariomycetes;o__Sordariales;f__Sordariales_fam_Incertae_sedis;g__Papulaspora;s__Papulaspora_byssina	0.817786
c91f747ffe1cff11a339489535c22f61	k__Fungi	1
c920010c31cd5cc8229a2cac540c640b	k__Fungi;p__Basidiomycota;c__Agaricomycetes;o__Tremellodendropsidales;f__unidentified;g__unidentified;s__Tremellodendropsidales_sp	1
c939bcebebf50d930132a876c0b79224	k__Fungi	1
c9496930d0a66e2365b53cc3dcd08e8d	k__Fungi;p__Basidiomycota;c__Agaricomycetes;o__Auriculariales;f__Exidiaceae;g__Basidiodendron;s__Basidiodendron_trachysporum	0.983628
c9b1329f344788c6654a47a338da6863	k__Fungi;p__Basidiomycota;c__Agaricomycetes;o__Agaricales;f__Inocybaceae;g__Inocybe;s__Inocybe_proximella	0.952935
c9e84292aff0d10b409063b7feeaa2b0	k__Fungi	1
ca03d86729e7f04b852ece7cc461ac6f	k__Fungi;p__Ascomycota;c__Saccharomycetes;o__Saccharomycetales;f__Debaryomycetaceae;g__Debaryomyces	0.999999
ca985e5d2026c22084cf2d7f78cba368	k__Fungi;p__Basidiomycota;c__Agaricomycetes;o__Agaricales;f__Omphalotaceae;g__Rhodocollybia	1
cac775b37265b53f46c1cdda5c2e0766	k__Fungi;p__Ascomycota;c__Sordariomycetes;o__Sordariales;f__Sordariales_fam_Incertae_sedis;g__Papulaspora;s__Papulaspora_byssina	0.858907
cbe1e08c1336e6d3604033643440f603	k__Fungi;p__Ascomycota;c__Leotiomycetes;o__Thelebolales;f__Thelebolaceae;g__Thelebolus;s__Thelebolus_globosus	0.921599
cc252cdcc2f796c9f2f29258e83016a9	k__Fungi;p__Ascomycota;c__Sordariomycetes;o__Sordariales;f__Sordariales_fam_Incertae_sedis;g__Papulaspora;s__Papulaspora_byssina	0.772745
cc29fd04f67c3fcb9fd01a526cac12c5	k__Fungi	1
cc309577797cfdd2e8ef3ce35412cea2	k__Fungi;p__Ascomycota;c__Sordariomycetes;o__Sordariales;f__Sordariales_fam_Incertae_sedis;g__Papulaspora;s__Papulaspora_byssina	0.930598
cc5793f9bfab0e40fc15c322aaf9d8bf	k__Fungi;p__Ascomycota;c__Sordariomycetes;o__Sordariales;f__Sordariales_fam_Incertae_sedis;g__Papulaspora;s__Papulaspora_byssina	0.836726
cc84217735f91fafd292ed7f4ed2dba0	k__Fungi;p__Ascomycota	0.861756
cccfb192e53e464135f5a2df76bc697a	k__Fungi;p__Ascomycota	0.722115
ccd9f94552a73c86376c83ab80f42520	k__Fungi	1
ccda0ef0ac4a6bafa6aee998fc9685ff	k__Fungi;p__Ascomycota;c__Leotiomycetes;o__Helotiales	0.988928
cd587b731279fb76376a08b3fc2ba039	k__Fungi;p__Ascomycota;c__Dothideomycetes	1
cd77ba2839e23254f9deb42816719d46	k__Fungi;p__Ascomycota;c__Leotiomycetes;o__Thelebolales;f__Thelebolaceae;g__Thelebolus;s__Thelebolus_globosus	0.711211
cdd58126126e6f81b0486e83127c6354	k__Fungi;p__Ascomycota;c__Dothideomycetes;o__Dothideales;f__Saccotheciaceae;g__Aureobasidium;s__Aureobasidium_pullulans	0.999766
ce0bb86b6d42accefd7fcd29133131c2	k__Fungi;p__Ascomycota;c__Leotiomycetes;o__Leotiomycetes_ord_Incertae_sedis;f__unidentified;g__unidentified;s__Leotiomycetes_ord_Incertae_sedis_sp	0.762727
ce1f3a0fe2f3a6a5df744564c6806dd6	k__Fungi;p__Ascomycota;c__Saccharomycetes;o__Saccharomycetales;f__Saccharomycetales_fam_Incertae_sedis;g__Candida;s__Candida_albicans	0.999953
ce921e1b12ff1475b7c6094661ec6e50	k__Fungi	1
cf83546e96af0fe14bf0392937fd751c	k__Fungi	1
d024b99a5c066eb30c1feccb1e9449d3	k__Fungi;p__Ascomycota;c__Dothideomycetes;o__Pleosporales;f__Lophiostomataceae;g__Lophiostoma	0.929216
d02b5ffe981eedef575d10c1216b6e34	k__Fungi;p__Ascomycota;c__Sordariomycetes;o__Hypocreales;f__Nectriaceae;g__Gibberella;s__Gibberella_baccata	0.702984
d02d64082ac13fbf1e80c9d717ecc6d9	k__Fungi;p__Ascomycota;c__Leotiomycetes;o__Helotiales;f__Leotiaceae;g__Leotia;s__Leotia_lubrica	0.999998
d0fc142bc3408dd866ef6d914c11260e	k__Fungi;p__Ascomycota;c__Sordariomycetes;o__Hypocreales;f__Nectriaceae	1
d1227fef466f28829588814d59b26d07	k__Fungi;p__Ascomycota;c__Sordariomycetes;o__Sordariales;f__Sordariales_fam_Incertae_sedis;g__Papulaspora;s__Papulaspora_byssina	0.835722
d181cb003dc1fb32187589748cdb60d7	k__Fungi;p__Ascomycota;c__Sordariomycetes;o__Hypocreales;f__Nectriaceae;g__Nectria;s__Nectria_ramulariae	0.999692
d1ed3198f4589efc3e51fdd4bafebd5d	k__Fungi;p__Ascomycota;c__Sordariomycetes;o__Sordariales;f__Sordariales_fam_Incertae_sedis;g__Papulaspora;s__Papulaspora_byssina	0.793786
d2574ffca1cfbb0719b751c53f6f6d60	k__Fungi;p__Ascomycota;c__Sordariomycetes;o__Sordariales;f__Sordariales_fam_Incertae_sedis;g__Papulaspora;s__Papulaspora_byssina	0.704522
d25f08491dd1b23d15a16f3da3c480b1	k__Fungi;p__Ascomycota;c__Leotiomycetes;o__Helotiales;f__Mollisiaceae;g__Phialocephala	0.890614
d2c6700e83fdc15ae9a98f38a7cc2ef3	k__Fungi;p__Ascomycota;c__Leotiomycetes;o__Helotiales;f__Pezizomycotina_fam_Incertae_sedis;g__Tricellula	0.975762
d2da210d3b5feeaf33ad6533ca627620	k__Fungi	1
d338573c3263cf5eb9c74cacfd3613c8	k__Fungi;p__Ascomycota;c__Sordariomycetes;o__Sordariales;f__Sordariales_fam_Incertae_sedis;g__Papulaspora;s__Papulaspora_byssina	0.926358
d43a00943408136de09d6e604b2cdf7d	k__Fungi;p__Ascomycota;c__Leotiomycetes;o__Helotiales;f__Mollisiaceae	0.893579
d4ac39f81d91bad29be6af32b5a38b54	k__Fungi;p__Ascomycota;c__Sordariomycetes;o__Hypocreales;f__Nectriaceae;g__Fusarium	0.992417
d549e895b8ea2a5be798b65aa89b74e2	k__Fungi;p__Ascomycota;c__Saccharomycetes;o__Saccharomycetales;f__Saccharomycetales_fam_Incertae_sedis;g__Candida;s__Candida_parapsilosis	0.885145
d6147fdd619e3ba5c1721d6e5ed7ed2d	k__Fungi;p__Ascomycota;c__Leotiomycetes;o__Helotiales;f__Mollisiaceae;g__Phialocephala	0.948023
d63b1368d6557c2e3b0fb497bcd7628e	k__Fungi;p__Ascomycota;c__Dothideomycetes;o__Pleosporales;f__Phaeosphaeriaceae;g__Parastagonospora	0.908781
d6b6915446cdd3d43a91160cabb5645e	k__Fungi;p__Ascomycota;c__Sordariomycetes;o__Sordariales;f__Sordariales_fam_Incertae_sedis;g__Papulaspora;s__Papulaspora_byssina	0.811847
d6c847545c17ae3c036f6b28c94536ef	k__Fungi;p__Ascomycota;c__Leotiomycetes;o__Helotiales;f__Mollisiaceae;g__Phialocephala	0.949643
d6d8269efc919f369e269769ee4bfd15	k__Fungi	1
d6f8c840c101808bace80c1762eb3c4a	k__Fungi;p__Ascomycota;c__Sordariomycetes;o__Sordariales;f__Sordariales_fam_Incertae_sedis;g__Papulaspora;s__Papulaspora_byssina	0.94274
d70a389a2d6b246ee28f0fa7c6c9d807	k__Fungi;p__Basidiomycota;c__Malasseziomycetes;o__Malasseziales;f__Malasseziaceae;g__Malassezia;s__Malassezia_restricta	0.999557
d7882806e816b59f839de7380cd9a627	k__Fungi;p__Ascomycota;c__Dothideomycetes;o__Pleosporales;f__Didymellaceae	0.992175
d8856d5ceafb82eccb9ae9ea855f2ed0	k__Fungi	1
d89065d73eb89bff43a18f8cc1aaef7e	k__Fungi;p__Ascomycota;c__Dothideomycetes;o__Pleosporales;f__Pleosporaceae;g__Alternaria	0.873564
d92938b7292a450e52a0789aff20635d	k__Fungi;p__Mortierellomycota;c__Mortierellomycetes;o__Mortierellales;f__Mortierellaceae;g__Podila;s__Podila_humilis	0.983275
d9a72617fd2f91883b0995f32e4eb499	k__Fungi;p__Ascomycota;c__Dothideomycetes;o__Pleosporales;f__Lophiostomataceae;g__Lophiostoma	0.835028
da0cd7f92d3062cf9396acd94b9a219f	k__Fungi	1
da77e0e0983975ec69628b7c8fc5f759	k__Fungi;p__Ascomycota;c__Sordariomycetes;o__Hypocreales;f__Nectriaceae;g__Fusarium;s__Fusarium_sacchari	0.717774
da7db4283f3281d6f180860f859e86e4	k__Fungi;p__Ascomycota;c__Leotiomycetes;o__Helotiales;f__Tricladiaceae;g__Tricladium;s__Tricladium_splendens	0.999831
dae7afd9d359da32fcbf4f8321d50390	k__Fungi;p__Ascomycota;c__Dothideomycetes;o__Dothideales	1
daf153065f3c0d18e0a8548606586e8d	k__Fungi	1
db1e37dc11ee54bc41574470db7e596f	k__Fungi;p__Basidiomycota;c__Tremellomycetes;o__Cystofilobasidiales;f__Cystofilobasidiaceae;g__Cystofilobasidium;s__Cystofilobasidium_capitatum	0.99459
db2fe6cc5c3d089fc83788dc3a74bfff	k__Fungi;p__Ascomycota;c__Leotiomycetes;o__Thelebolales;f__Thelebolaceae;g__Thelebolus;s__Thelebolus_globosus	0.862675
dbcc6fdeafe5f6859eff38c26fa2dbfd	k__Fungi;p__Basidiomycota;c__Microbotryomycetes;o__Sporidiobolales;f__Sporidiobolaceae;g__Sporidiobolus;s__Sporidiobolus_salmonicolor	0.998838
dbd41eac33c251cc02283bdb62235118	k__Fungi	1
dc1839866b0d0f0652d8569a6aff0622	k__Fungi;p__Basidiomycota;c__Tremellomycetes;o__Cystofilobasidiales;f__Cystofilobasidiaceae;g__Cystofilobasidium;s__Cystofilobasidium_capitatum	0.994423
dc9b79768e6c60e49d441fc3c1287c8e	k__Fungi;p__Ascomycota;c__Saccharomycetes;o__Saccharomycetales;f__Saccharomycetaceae;g__Saccharomyces	1
dd17d757269c592ba6c50915a1f5089b	k__Fungi;p__Ascomycota;c__Leotiomycetes;o__Helotiales	0.792877
dd23056de7c635fce8775c80e5f0829f	k__Fungi	1
dd44a80940eb8efabc5d39edc54066b7	k__Fungi;p__Basidiomycota;c__Agaricomycetes;o__Thelephorales;f__Thelephoraceae;g__Thelephora;s__Thelephora_terrestris	0.999741
ddc7f73799ed2b56e2463eee60726b2b	k__Fungi	1
ddf69c9b0c6386d32dba86fc2ca98714	k__Fungi;p__Basidiomycota;c__Tremellomycetes;o__Trichosporonales;f__Trichosporonaceae;g__Cutaneotrichosporon;s__Cutaneotrichosporon_dermatis	0.885612
de2f04439e6b612d04dfd89d35f16a06	k__Fungi	1
de7b441dca08dec83177facdd4dc6183	k__Fungi;p__Ascomycota;c__Taphrinomycetes;o__Taphrinales;f__Taphrinaceae;g__Taphrina	1
dea6ec303b79c6120d4b859aa6e4e2b1	k__Fungi	1
dedeff29059fd13c9c676e3b0345d87e	k__Fungi;p__Basidiomycota;c__Agaricomycetes;o__Agaricales;f__Cortinariaceae;g__Cortinarius	0.99998
df697122145f34e917d7f654197a30fd	k__Fungi;p__Ascomycota;c__Eurotiomycetes;o__Onygenales;f__Arthrodermataceae;g__Trichophyton;s__Trichophyton_tonsurans	0.789479
df9b9d6eef2107fb6110ac0243663527	k__Fungi	1
dfb3d091b5e59679c6248d01a18071f2	k__Fungi	1
dfcda93275132084ee4edb33f719e0a3	k__Fungi;p__Basidiomycota;c__Tremellomycetes;o__Filobasidiales;f__Piskurozymaceae;g__Piskurozyma;s__Piskurozyma_cylindrica	0.991061
e044e32a0eddd5cf28bb67eabcd08681	k__Fungi	1
e0a59366584b4c1684284298a3964b30	k__Fungi;p__Ascomycota;c__Sordariomycetes;o__Sordariales;f__Sordariales_fam_Incertae_sedis;g__Papulaspora;s__Papulaspora_byssina	0.877021
e0b76a18b143d99af028bda4ea2802e8	k__Fungi;p__Ascomycota;c__Saccharomycetes;o__Saccharomycetales;f__Saccharomycetaceae;g__Saccharomyces	1
e11650d66f4eeab767ec9705963966e6	k__Fungi;p__Ascomycota;c__Leotiomycetes;o__Thelebolales;f__Thelebolaceae;g__Thelebolus;s__Thelebolus_globosus	0.926068
e177d4fb3d1dbedca540fe38aebda8b0	k__Fungi	1
e1997e7236533158e87e6a3981b6c465	k__Fungi	1
e1f6b5bd446bdf818466d527db8ace80	k__Fungi;p__Basidiomycota;c__Tremellomycetes;o__Trichosporonales;f__Trichosporonaceae;g__Apiotrichum;s__Apiotrichum_xylopini	0.763916
e27c81d6c01616bbfbbfaa8c40beae6d	k__Fungi	1
e2e2d9cd8199ce76b74fa6857ee8fdfb	k__Fungi	1
e2f735377b47ab50e2cfc5e782084882	k__Fungi;p__Basidiomycota;c__Agaricomycetes;o__Polyporales;f__Meripilaceae;g__Rigidoporus;s__Rigidoporus_sanguinolentus	0.999963
e2ff210d7ce859a7eabfd08606e5b50b	k__Fungi	1
e38988410ccd2fdde505918da1abedef	k__Fungi;p__Ascomycota;c__Leotiomycetes;o__Helotiales;f__Mollisiaceae;g__Phialocephala;s__Phialocephala_helvetica	0.88317
e3de65a55a06708d1c3611ec767e8b4f	k__Fungi	1
e3f0b6f5bdad13585f1505f791a7c301	k__Fungi	1
e47b0f0208fb042ffcb92ed3705c9cb5	k__Fungi;p__Ascomycota;c__Leotiomycetes;o__Helotiales;f__Hyaloscyphaceae;g__Hyaloscypha	0.876562
e49028578bb169cba43792285addabd8	k__Fungi;p__Basidiomycota;c__Microbotryomycetes;o__Sporidiobolales;f__Sporidiobolaceae;g__Rhodotorula;s__Rhodotorula_mucilaginosa	0.995782
e4b81105c6049b736ccbf978ded8aa7a	k__Fungi;p__Ascomycota;c__Sordariomycetes;o__Sordariales;f__Sordariales_fam_Incertae_sedis;g__Papulaspora;s__Papulaspora_byssina	0.770819
e506b401a83bb4aafa3ba15f3045add1	k__Fungi;p__Ascomycota	0.707208
e509e3ed2e8f6fe2b42b28a7503edf9b	k__Fungi	1
e579d559cf8b4624bf9494195d51c564	k__Fungi;p__Basidiomycota;c__Agaricomycetes;o__Russulales;f__Russulaceae;g__Russula;s__Russula_versicolor	1
e60637babe83dcf41e68436f02004efa	k__Fungi	1
e65e63a6b8a0457dc90176eda699da8a	k__Fungi	1
e6973f3b5f8f8b61e7be8cebdb3e773f	k__Fungi	1
e788a9a49d749ed6cc1596871c128c3b	k__Fungi	1
e81a1850a16a0a92f86d3e6d236d361c	k__Fungi;p__Ascomycota;c__Saccharomycetes;o__Saccharomycetales;f__Saccharomycetales_fam_Incertae_sedis;g__Candida;s__Candida_glabrata	0.976449
e8315dd3a0c9dca41067697779fb76f6	k__Fungi	1
e8b0369c95a60b4202742b5a6e6dc375	k__Fungi	1
e8fd479104658b99cf17de1fc378f146	k__Fungi	1
e936b33e9b3109ba8f2588801c7f57ae	k__Fungi;p__Ascomycota;c__Pezizomycetes;o__Pezizales;f__Pyronemataceae;g__Wilcoxina;s__Wilcoxina_rehmii	0.999907
e9613bc8a0b826d1878ca0c6a5b5c055	k__Fungi;p__Basidiomycota;c__Agaricomycetes;o__Atheliales;f__Pilodermataceae;g__Piloderma;s__Piloderma_sp	0.954401
ea0fa1d4ff248dd7522e9044ea990e3a	k__Fungi;p__Ascomycota;c__Saccharomycetes;o__Saccharomycetales;f__Lipomycetaceae;g__Myxozyma;s__Myxozyma_sp	0.999714
ea54dd071629a98a6ce3963cad1c3db1	k__Fungi;p__Basidiomycota;c__Malasseziomycetes;o__Malasseziales;f__Malasseziaceae;g__Malassezia;s__Malassezia_restricta	0.999122
eb187fca18693647443b1140c75ab307	k__Fungi;p__Ascomycota;c__Leotiomycetes;o__Leotiomycetes_ord_Incertae_sedis;f__unidentified;g__unidentified;s__Leotiomycetes_ord_Incertae_sedis_sp	0.861506
eb21b3676eb9954fcb4d6b15a700d149	k__Fungi;p__Basidiomycota;c__Tremellomycetes;o__Cystofilobasidiales;f__Mrakiaceae;g__Tausonia;s__Tausonia_pullulans	1
eb3435503e09289c07d0240c9863e34f	k__Fungi	1
ebdd7b935d5d8b937749a1dd6ef6e171	k__Fungi;p__Basidiomycota;c__Tremellomycetes;o__Trichosporonales;f__Trichosporonaceae;g__Trichosporon;s__Trichosporon_ovoides	0.70153
ecc5a1889d2d2e5801cf5aeadf34ab07	k__Fungi	1
ecca92c86134084b1faf895414ffb842	k__Fungi	1
ece4af5ad95e5aaf3310bb6eafd4a3cd	k__Fungi;p__Ascomycota;c__Dothideomycetes	1
ed046c54c7a27c9848dc5102bd32886e	k__Fungi;p__Basidiomycota;c__Agaricomycetes;o__Agaricales;f__Mycenaceae;g__Mycena;s__Mycena_rosea	0.997145
ed4fb629e13179e8f15482493a50f927	k__Fungi;p__Ascomycota;c__Leotiomycetes;o__Thelebolales;f__Thelebolaceae;g__Thelebolus;s__Thelebolus_globosus	0.907759
ed7b5dc9ef8c425a285dd15b8e645f4f	k__Fungi;p__Ascomycota;c__Leotiomycetes;o__Helotiales;f__Tympanidaceae;g__unidentified;s__Tympanidaceae_sp	0.988601
ed8294e2d541ddb9f73f3b8ee68b6c8a	k__Fungi;p__Basidiomycota;c__Malasseziomycetes;o__Malasseziales;f__Malasseziaceae;g__Malassezia;s__Malassezia_arunalokei	0.999987
edc3a63c4d035ca6178e285ea82ff398	k__Fungi;p__Basidiomycota;c__Agaricomycetes;o__Hymenochaetales;f__Schizoporaceae;g__Xylodon;s__Xylodon_rimosissimus	0.999813
ede7ba536b4e4a829d601205e534052c	k__Fungi	1
ee3db57471314cc82875522d04c809b4	k__Fungi	1
eecf7ac61955232eb51d1b10cd3f81c2	k__Fungi	1
eedbe109903445d5af173d2bcc69c14a	k__Fungi	1
eef954ea35de7c73a40b9793c83d4c7e	k__Fungi;p__Basidiomycota;c__Tremellomycetes;o__Trichosporonales;f__Trichosporonaceae;g__Trichosporon	1
ef0796f36fd5e6ef4601ca82750c1cbe	k__Fungi;p__Basidiomycota;c__Agaricomycetes;o__Sebacinales	0.999977
efda9ddb1b7e740a0e94e370d24971de	k__Fungi;p__Ascomycota;c__Sordariomycetes;o__Sordariales;f__Sordariales_fam_Incertae_sedis;g__Papulaspora;s__Papulaspora_byssina	0.787637
f03de3387ff0b9e7614ff9a37d9c939b	k__Fungi;p__Ascomycota;c__Dothideomycetes;o__Mytilinidales;f__Gloniaceae;g__Cenococcum	0.850098
f087a3efe9ed83794b6a4d4a54b24974	k__Fungi;p__Basidiomycota;c__Agaricomycetes;o__Sebacinales	0.999773
f147eb5d491a554edbca0de150921b1a	k__Fungi;p__Ascomycota;c__Sordariomycetes;o__Hypocreales;f__Hypocreaceae;g__Trichoderma;s__Trichoderma_atroviride	0.936563
f17456eaa2ca34f65cb083cdaea3272e	k__Fungi	1
f1cdd1891ec9faa294b33f0f7cdc6a59	k__Fungi;p__Ascomycota;c__Sordariomycetes;o__Hypocreales;f__Stachybotryaceae;g__Alfaria;s__Alfaria_junci	0.97664
f1cf35e52030b9826e3b95fcc93d47dc	k__Fungi	1
f1e2842b6a70c2c071578c16668039bd	k__Fungi	1
f21f1d66dbf9f2e5e9079f5284938819	k__Fungi	1
f287b38dee3342d72bc7c8cd97e5e973	k__Fungi;p__Basidiomycota;c__Agaricomycetes;o__Russulales;f__Russulaceae;g__Russula;s__Russula_versicolor	1
f2f4ccab14690919d2767ed8ff4ebb6b	k__Fungi;p__Ascomycota;c__Sordariomycetes;o__Xylariales;f__Bartaliniaceae;g__Truncatella;s__Truncatella_angustata	0.969757
f3353f9ffc0f770b0b58e887b9afac5f	k__Fungi;p__Ascomycota;c__Sordariomycetes;o__Xylariales;f__Bartaliniaceae;g__Truncatella;s__Truncatella_angustata	0.972059
f3654805bc229f8c16360c569d7f62a6	k__Fungi;p__Basidiomycota;c__Microbotryomycetes;o__Sporidiobolales;f__Sporidiobolaceae;g__Rhodotorula;s__Rhodotorula_mucilaginosa	0.987684
f38ed50abee8e388edc4c68520353db2	k__Fungi;p__Ascomycota;c__Sordariomycetes;o__Hypocreales;f__Nectriaceae;g__Fusarium	0.999993
f3bf394f88666e38a590d740c3016a88	k__Fungi;p__Ascomycota;c__Leotiomycetes;o__Helotiales;f__Leotiaceae;g__Alatospora;s__Alatospora_acuminata	0.999958
f407a2541925833f09b6279a0bf8ca6b	k__Fungi	1
f47276fb1e49d2987958bdb639f93943	k__Fungi;p__Ascomycota;c__Sordariomycetes;o__Ophiostomatales;f__Ophiostomataceae;g__Ophiostoma;s__Ophiostoma_micantis	0.854303
f55a82dbeb4281e54744a82afdca87a4	k__Fungi;p__Basidiomycota;c__Agaricomycetes;o__Tremellodendropsidales;f__unidentified;g__unidentified;s__Tremellodendropsidales_sp	0.99999
f57bfe3375a15ec1c27c6688da114333	k__Fungi;p__Basidiomycota;c__Agaricomycetes;o__Agaricales;f__Strophariaceae;g__Tubaria;s__Tubaria_furfuracea	0.94577
f5f85d7d74e27f21156b5d17418388ae	k__Fungi;p__Basidiomycota;c__Tremellomycetes;o__Filobasidiales;f__Piskurozymaceae;g__Piskurozyma;s__Piskurozyma_arborea	1
f621be84cc76ff80cb4c3b54f05231cf	k__Fungi;p__Ascomycota;c__Sordariomycetes;o__Sordariales;f__Sordariales_fam_Incertae_sedis;g__Papulaspora;s__Papulaspora_byssina	0.952337
f682432efdd65e2ca21dcf227eeca717	k__Fungi;p__Basidiomycota;c__Agaricomycetes;o__Hymenochaetales;f__Schizoporaceae;g__Xylodon;s__Xylodon_rimosissimus	0.999895
f69b81ff9b2f7d158105c3f0322c841a	k__Fungi;p__Ascomycota;c__Leotiomycetes;o__Helotiales	0.997371
f6a75b831cf41baff24bb3be1ce40c69	k__Fungi;p__Ascomycota;c__Dothideomycetes;o__Pleosporales;f__Didymellaceae	0.99832
f6ea3fccbeaa63298b1ce860b120d01a	k__Fungi	1
f7128997138011667625621be1b6f15f	k__Fungi;p__Ascomycota;c__Sordariomycetes;o__Sordariales;f__Sordariales_fam_Incertae_sedis;g__Papulaspora;s__Papulaspora_byssina	0.773426
f773879ced322b973e8b2cc8683e9ab7	k__Fungi;p__Basidiomycota;c__Agaricomycetes;o__Agaricales;f__Strophariaceae;g__Agrocybe;s__Agrocybe_elatella	0.989967
f7924bf8f740ac053b0575674d9f4870	k__Fungi;p__Ascomycota;c__Saccharomycetes;o__Saccharomycetales;f__Saccharomycetales_fam_Incertae_sedis;g__Candida;s__Candida_sojae	0.999599
f796c845f91514863e7b3c798a268304	k__Fungi;p__Ascomycota;c__Saccharomycetes;o__Saccharomycetales;f__Saccharomycetales_fam_Incertae_sedis;g__Candida;s__Candida_parapsilosis	0.829185
f856f87f367669c93a1e5ce5fb9e4775	k__Fungi	1
f85a64786cd0165602d97834ab96a8c8	k__Fungi;p__Ascomycota;c__Leotiomycetes;o__Helotiales;f__Sclerotiniaceae;g__Monilinia;s__Monilinia_baccarum	0.999087
f862e661cc298c79a96152409e3b564d	k__Fungi	1
f88683dd0ef648d2cef4b62c859ab5ea	k__Fungi;p__Ascomycota;c__Dothideomycetes	1
f957ad12e2d5dd020fca1c03d3bc6499	k__Fungi	1
fa203ac7aae94cf91241c9bb03d376ab	k__Fungi;p__Basidiomycota;c__Tremellomycetes;o__Trichosporonales;f__Trichosporonaceae;g__Trichosporon	1
fab5126f26ce1d9d97d7dbfb2998872e	k__Fungi	1
faf57278f5fcc00de74fcb51bf194d30	k__Fungi;p__Basidiomycota;c__Agaricomycetes;o__Polyporales;f__Meripilaceae;g__unidentified;s__Meripilaceae_sp	0.972021
fb2bdf63b2cee7576d157c4864fa3cce	k__Fungi	1
fb4c9e3e4a36517847fc703c5582e00f	k__Fungi;p__Ascomycota;c__Saccharomycetes;o__Saccharomycetales;f__Saccharomycetaceae;g__Saccharomyces	0.999999
fb5feb586065f609cc15913cc00a536b	k__Fungi;p__Ascomycota;c__Sordariomycetes;o__Hypocreales;f__Nectriaceae;g__Fusarium;s__Fusarium_poae	0.988537
fb866a548862487448d5a6e052d73568	k__Fungi;p__Ascomycota;c__Saccharomycetes;o__Saccharomycetales;f__Saccharomycetaceae;g__Saccharomyces	1
fbbb6a2e7171b87b4cbf2ae6fa7b87f9	k__Fungi;p__Ascomycota;c__Leotiomycetes;o__Helotiales;f__Tympanidaceae;g__unidentified;s__Tympanidaceae_sp	0.996811
fc64b980895f6022c6f2f9d332e0dea8	k__Fungi;p__Ascomycota;c__Leotiomycetes;o__Helotiales;f__Mollisiaceae;g__Phialocephala	0.719898
fcb8b08178bae6c3e8d5f89df798b459	k__Fungi;p__Basidiomycota;c__Malasseziomycetes;o__Malasseziales;f__Malasseziaceae;g__unidentified;s__Malasseziaceae_sp	0.999999
fcbb48a67d7c4dbceae4bfe39d4eb959	k__Fungi	1
fce2395233435285599ddad96083649e	k__Fungi	1
fd2dc82a9eb6f9226077e479543cc384	k__Fungi;p__Basidiomycota;c__Tremellomycetes;o__Trichosporonales;f__Trichosporonaceae;g__Trichosporon;s__Trichosporon_lactis	0.96496
fd91cf72aeb1b4ac4391eafea092c88b	k__Fungi;p__Ascomycota;c__Dothideomycetes	1
fe98fa1a72d5b874a4a3e2c31e3dfe29	k__Fungi	1
ff26af650bc17f0fab777775f0c576c7	k__Fungi;p__Ascomycota;c__Dothideomycetes;o__Mytilinidales;f__Gloniaceae;g__Cenococcum	0.794828
ff67da31a7bed3aeb33f55430d8879a3	k__Fungi	1
ff70e51d7bd97102a8c9e15bb555f5a0	k__Fungi;p__Ascomycota;c__Leotiomycetes;o__Helotiales;f__Sclerotiniaceae;g__Monilinia;s__Monilinia_baccarum	0.9991

## Sheet: Supplementary Table S9
Supplementary Table S9. Clinical characteristics of individuals according to each non-overlapping study group. Clinical characteristics of individuals with fecal samples available immediatly after birth. Maternal medical conditions were self-reported, and the self-reported usage of any antibiotics during pregnancy was recorded.
	Meconium				6 months				18 months
	Individuals with AD (normal weight) (n = 21)	Individuals with overweight (without AD) (n = 12)	Individuals with AD and overweight (n = 6)	Individuals without AD and normal weight (n = 44)	Individuals with AD (normal weight) (n = 10)	Individuals with overweight (without AD) (n = 3)	Individuals with AD and overweight (n = 5)	Individuals without AD and normal weight (n = 22)	Individuals with AD (normal weight) (n = 5)	Individuals with overweight (without AD) (n = 8)	Individuals with AD and overweight (n = 4)	Individuals without AD and normal weight (n = 25)
	Mean (SD)	Mean (SD)	Mean (SD)	Mean (SD)	Mean (SD)	Mean (SD)	Mean (SD)	Mean (SD)	Mean (SD)	Mean (SD)	Mean (SD)	Mean (SD)
Gestational age (weeks)	39.5 (1.2)	38.8 (1.0)	39.9 (0.9)	39.3 (1.3)	39.6 (1.2)	37.7 (1.3)	40.2 (0.6)	39.5 (1.5)	39.5 (1.1)	39.0 (1.0)	39.4 (1.2)	39.5 (1.8)
Birth weight (in grams)	3500.0 (496.1)	3452.1 (599.5)	4068.2 (421.0)	3417.7 (501.5)	3466.3 (455.9)	3824.7 (838.0)	3997.8 (561.3)	3521.5 (557.7)	3172.4 (185.0)	3743.6 (543.0)	3798.8 (319.0)	3431.0 (574.3)
	No. (%)	No. (%)	No. (%)	No. (%)	No. (%)	No. (%)	No. (%)	No. (%)	No. (%)	No. (%)	No. (%)	No. (%)
Gender
Male	14 (66.7)	4 (33.3)	4 (66.7)	23 (52.3)	7 (70.0)	2 (66.7)	3 (60.0)	13 (59.1)	3 (60.0)	3 (37.5)	3 (75.0)	15 (60.0)
Female	7 (33.3)	8 (66.7)	2 (33.3)	21 (47.7)	3 (30.0)	1 (33.3)	2 (40.0)	9 (40.9)	2 (40.0)	5 (62.5)	1 (25.0)	10 (40.0)
Breastfeeding
Any breastfeeding	21 (100.0)	11 (91.7)	6 (100.0)	43 (97.7)	9 (90.0)	3 (100.0)	5 (100.0)	22 (100.0)	4 (80.0)	8 (100.0)	4 (100.0)	25 (100.0)
Duration of exclusive BF (mean, SD)	3.2 (1.9)	2.9 (2.4)	4.0 (1.7)	3.8 (1.9)	2.6 (1.9)	1.7 (2.4)	2.8 (2.3)	3.7 (1.7)	4.3 (1.0)	2.9 (2.6)	5.0 (0.8)	4.4 (1.5)
Duration of any BF (mean, SD)	11.5 (5.2)	7.9 (5.6)	8.2 (3.0)	12.0 (4.3)	9.6 (6.9)	6.7 (5.9)	8.0 (4.9)	11.9 (4.6)	13.8 (2.2)	8.1 (5.7)	11.3 (0.5)	12.0 (4.4)
Mothers' educational level
Elementary school	0 (0.0)	0 (0.0)	2 (33.3)	0 (0.0)	0 (0.0)	0 (0.0)	1 (20.0)	0 (0.0)	0 (0.0)	0 (0.0)	1 (25.0)	0 (0.0)
Senior high school	1 (4.8)	0 (0.0)	0 (0.0)	3 (6.8)	2 (20.0)	0 (0.0)	0 (0.0)	2 (9.1)	1 (20.0)	0 (0.0)	0 (0.0)	2 (8.0)
Vocational school	7 (33.3)	7 (58.3)	0 (0.0)	18 (40.9)	3 (30.0)	2 (66.7)	0 (0.0)	7 (31.8)	0 (0.0)	2 (25.0)	1 (25.0)	9 (36.0)
Polytechnic	3 (14.3)	2 (16.7)	2 (33.3)	11 (25.0)	2 (20.0)	0 (0.0)	2 (40.0)	5 (22.7)	2 (40.0)	4 (50.0)	2 (50.0)	9 (36.0)
University	10 (47.6)	3 (25.0)	2 (33.3)	12 (27.3)	3 (30.0)	1 (33.3)	2 (40.0)	8 (36.4)	2 (40.0)	2 (25.0)	0 (0.0)	5 (20.0)
Medical conditions of the mother
Asthma	4 (19.0)	1 (8.3)	1 (16.7)	5 (11.4)	2 (20.0)	0 (0.0)	2 (40.0)	1 (4.5)	1 (20.0)	0 (0.0)	0 (0.0)	1 (4.0)
Allergy of any kind	9 (42.9)	4 (33.3)	0 (0.0)	12 (27.3)	5 (50.0)	1 (33.3)	1 (20.0)	4 (18.2)	4 (80.0)	3 (37.5)	1 (25.0)	4 (16.0)
Gestational diabetes	0 (0.0)	2 (16.7)	1 (16.7)	8 (18.2)	0 (0.0)	1 (33.3)	1 (20.0)	3 (13.6)	0 (0.0)	2 (25.0)	2 (50.0)	4 (16.0)
Antibiotics during pregnancy
Yes	4 (19.0)	5 (41.7)	1 (16.7)	15 (34.1)	2 (20.0)	0 (0.0)	0 (0.0)	8 (36.4)	1 (20.0)	1 (12.5)	1 (25.0)	6 (24.0)
No	17 (81.0)	7 (58.3)	5 (83.3)	29 (65.9)	8 (80.0)	3 (100.0)	5 (100.0)	14 (63.6)	4 (80.0)	7 (87.5)	3 (75.0)	19 (76.0)
Antibiotics during labor
Yes	11 (52.4)	8 (66.7)	4 (66.7)	26 (59.1)	3 (30.0)	2 (66.7)	3 (60.0)	13 (59.1)	1 (20.0)	5 (62.5)	3 (75.0)	14 (56.0)
No	10 (47.6)	4 (33.3)	2 (33.3)	18 (40.9)	7 (70.0)	1 (33.3)	2 (40.0)	9 (40.9)	4 (80.0)	3 (37.5)	1 (25.0)	11 (44.0)
Mode of delivery
Vaginal delivery	13 (61.9)	5 (41.7)	4 (66.7)	25 (56.8)	7 (70.0)	1 (33.3)	4 (80.0)	15 (68.2)	4 (80.0)	4 (50.0)	3 (75.0)	17 (68.0)
Cesarean section	8 (38.1)	7 (58.3)	2 (33.3)	19 (43.2)	3 (30.0)	2 (66.7)	1 (20.0)	7 (31.8)	1 (20.0)	4 (50.0)	1 (25.0)	8 (32.0)

## Sheet: Supplementary Table S10
Supplementary Table S10. Average relative abundances of taxonomic features collapsed to the last identfied level down to genus.
Meconium - only atopic dermatitis				Meconium - only overweight				Meconium - AD and OW				Meconium - non-AD and non-OW
feature	mean	std		feature	mean	std		feature	mean	std		feature	mean	std
g__Malassezia	0.118475	0.287916		g__Saccharomyces	0.113792	0.271888		g__Truncatella	0.234292	0.31199		g__Truncatella	0.159345	0.223889
k__Fungi	0.115631	0.289727		g__Malassezia	0.105734	0.133342		f__Bartaliniaceae	0.148392	0.247574		g__Candida	0.105517	0.262873
g__Rhodotorula	0.0823376	0.140237		f__Bartaliniaceae	0.0755266	0.198762		c__Dothideomycetes	0.096133	0.188056		g__Malassezia	0.0714521	0.167566
g__Thelebolus	0.0603514	0.216787		c__Dothideomycetes	0.0599874	0.19788		g__Russula	0.0829691	0.185525		g__Saccharomyces	0.0694664	0.1843
c__Dothideomycetes	0.0531006	0.210802		c__Leotiomycetes	0.0572391	0.18984		g__Rhodotorula	0.0807887	0.109879		f__Bartaliniaceae	0.0659009	0.178163
f__Bartaliniaceae	0.0492091	0.156635		g__Clavispora	0.0561043	0.185959		g__Cenococcum	0.064408	0.0999097		g__Rhodotorula	0.0612104	0.163946
g__Naganishia	0.0394881	0.133078		g__Resinicium	0.0493246	0.121974		g__Thelebolus	0.0588275	0.130994		g__Thelebolus	0.0355223	0.151219
f__Didymellaceae	0.0375958	0.168133		f__Phaeosphaeriaceae	0.0424074	0.140649		g__Coprinellus	0.046875	0.104816		g__Alternaria	0.0329766	0.155808
g__Truncatella	0.0372203	0.0969232		p__Ascomycota	0.0334827	0.11105		o__Helotiales	0.0354258	0.0792144		k__Fungi	0.0305323	0.0985331
g__Alternaria	0.028628	0.120875		g__Neosetophoma	0.0300068	0.0750564		g__Malassezia	0.0321943	0.0576218		g__Cutaneotrichosporon	0.0295857	0.094327
6 months - only atopic dermatitis				6 months - only overweight				6 months - AD and OW				6 months - non-AD and non-OW
feature	mean	std		feature	mean	std		feature	mean	std		feature	mean	std
g__Trametes	0.171334	0.310146		g__Thelephora	0.330241	0.467031		g__Saccharomyces	0.256998	0.308937		g__Malassezia	0.253677	0.402815
g__Saccharomyces	0.145553	0.209823		g__Scytalidium	0.308271	0.435961		c__Leotiomycetes	0.156725	0.313451		o__Helotiales	0.125901	0.283028
g__Cystofilobasidium	0.125012	0.248234		g__Wilcoxina	0.243169	0.343893		g__Thelebolus	0.109842	0.136786		g__Saccharomyces	0.123243	0.260962
g__Piskurozyma	0.116686	0.248404		g__Thelebolus	0.0582878	0.0824314		g__Malassezia	0.089139	0.110346		g__Cystofilobasidium	0.0732802	0.205138
g__Cenococcum	0.0946514	0.283954		g__Saccharomyces	0.0311806	0.0398537		g__Vishniacozyma	0.0791973	0.158395		g__Cenococcum	0.0710476	0.220841
g__Cutaneotrichosporon	0.0937727	0.183244		k__Fungi	0.0200501	0.0283552		g__Thelephora	0.0622581	0.124516		k__Fungi	0.0472243	0.153058
g__Malassezia	0.0720443	0.19898		o__Helotiales	0.00501253	0.00708879		g__Symmetrospora	0.0595896	0.119179		g__Pseudeurotium	0.0455855	0.208182
g__Aureobasidium	0.0614029	0.184209		f__Didymellaceae	0.00273224	0.00386397		o__Helotiales	0.0572782	0.114307		g__Vishniacozyma	0.0427468	0.128861
f__Tympanidaceae	0.0286162	0.0829103		g__Cutaneotrichosporon	0.00105605	0.00149347		g__Scytalidium	0.0385211	0.0770423		g__Trametes	0.0416255	0.190752
g__Symmetrospora	0.0258339	0.0775016		c__Dothideomycetes	0	0		f__Didymellaceae	0.027894	0.055788		g__Cutaneotrichosporon	0.0397079	0.101715
18 months - only atopic dermatitis				18 months - only overweight				18 months - AD and OW				18 months - non-AD and non-OW
feature	mean	std		feature	mean	std		feature	mean	std		feature	mean	std
k__Fungi	0.244583	0.32955		g__Saccharomyces	0.325823	0.318474		g__Saccharomyces	0.545828	0.320637		g__Saccharomyces	0.369664	0.397589
g__Saccharomyces	0.197045	0.183662		c__Dothideomycetes	0.190641	0.34394		g__Thelebolus	0.192085	0.332204		k__Fungi	0.237844	0.357566
g__Fusarium	0.179477	0.358902		g__Ramularia	0.0894194	0.236322		g__Lophiostoma	0.127256	0.219816		c__Dothideomycetes	0.0585921	0.124099
g__Scytalidium	0.120915	0.238036		k__Fungi	0.0873346	0.140428		p__Ascomycota	0.0439637	0.0761474		o__Auriculariales	0.0393873	0.192899
g__Candida	0.102894	0.205724		g__Cyberlindnera	0.0698173	0.183467		g__Cenococcum	0.040089	0.0694361		g__Debaryomyces	0.0390717	0.190474
g__Debaryomyces	0.0629702	0.123798		g__Vishniacozyma	0.0514342	0.109323		k__Fungi	0.0276169	0.0324797		g__Malassezia	0.0379136	0.106987
f__Helotiaceae	0.0378745	0.075749		g__Lophiostoma	0.03845	0.101729		g__Malassezia	0.0150348	0.026041		g__Ramularia	0.0345174	0.168231
g__Nectria	0.0228905	0.0457809		g__Thelephora	0.0307856	0.080784		c__Dothideomycetes	0.00653603	0.00973832		o__Helotiales	0.0303417	0.101409
g__Malassezia	0.00971673	0.017127		g__Phialocephala	0.0254389	0.0673049		g__Vishniacozyma	0.000641981	0.00111194		g__Wilcoxina	0.0267071	0.0681516
o__Helotiales	0.00333411	0.0043047		g__Myxozyma	0.0240922	0.0636763		g__Tricladium	0.000293169	0.000411165		g__Sebacina	0.0197185	0.0758099

[truncated: 5 more sheets: Supplementary Table S11, Supplementary Table S12, Supplementary Table S13, Supplementary Table S14, Supplementary Table S15]
